# Supplementary material for: Laser maskless fast patterning for multitype microsupercapacitors
Source: Nat Commun. 2023 Jul 5;14:3967. doi: 10.1038/s41467-023-39760-3 (PMC10322851; doi:10.1038/s41467-023-39760-3)
Supplement: Supplementary file 6 — Source Data [file 41467_2023_39760_MOESM6_ESM.zip]

Archive with 1 entries (1 files):
- Data source.xlsx
