# Supplementary material for: Laser maskless fast patterning for multitype microsupercapacitors
Source: Nat Commun. 2023 Jul 5;14:3967. doi: 10.1038/s41467-023-39760-3 (PMC10322851; doi:10.1038/s41467-023-39760-3)
Supplement: Supplementary file 6 — Source Data [file 41467_2023_39760_MOESM6_ESM.zip › Data source.xlsx]

## Sheet: Figure3d
59.8903	450.5	45.7236	3658.77	45.7236	6132.64	45.7236	3653	46.7236	5809.08	45.7236	2502.48	45.7236	4746.24
61.7332	519.362	47.5665	3870.62	47.5665	6355.8	47.5665	3862.01	48.5665	6165.24	47.5665	2917.82	47.5665	4924.07
63.5759	633.224	49.4092	4047.4	49.4092	6654.72	49.4092	4069.02	50.4092	6497.86	49.4092	3331.68	49.4092	5137.68
65.4181	714.086	51.2514	4387.81	51.2514	6963.27	51.2514	4348.03	52.2514	6921.37	51.2514	3847.2	51.2514	5398.91
67.26	860.945	53.0933	4663.95	53.0933	7350.34	53.0933	4563.04	54.0933	7471.96	53.0933	4415.76	53.0933	5657.07
69.0994	968.81	54.9327	5002.43	54.9327	7629.97	54.9327	4812.05	55.9327	7963.78	54.9327	4801.61	54.9327	5903.14
70.9406	1106.67	56.7739	5335.06	56.7739	7934.4	56.7739	5055.06	57.7739	8510.1	56.7739	5295.03	56.7739	6118.55
72.7814	1217.54	58.6147	5636.52	58.6147	8218.16	58.6147	5334.06	59.6147	8890.81	58.6147	5700.05	58.6147	6353.89
74.6218	1313.39	60.4551	5776.28	60.4551	8519.83	60.4551	5613.07	61.4551	9174.36	60.4551	6124.22	60.4551	6548.26
76.4619	1310.26	62.2952	6147.87	62.2952	8678.25	62.2952	5674.08	63.2952	9479.22	62.2952	6404.08	62.2952	6725.01
78.3016	1322.12	64.1349	6061.67	64.1349	8883.5	64.1349	5837.09	65.1349	9541.56	64.1349	6546.85	64.1349	6805.77
80.1388	1420.98	65.9721	6092.35	65.9721	8825.67	65.9721	5854.1	66.9721	9649.84	65.9721	6686.67	65.9721	6833.11
81.9778	1333.85	67.8111	6206.8	67.8111	8855.98	67.8111	5935.11	68.8111	9671.58	67.8111	6690.94	67.8111	6827.32
83.8165	1411.7	69.6498	6292.03	69.6498	8894.57	69.6498	5942.12	70.6498	9711.54	69.6498	6740.89	69.6498	6845.07
85.6548	1306.57	71.4881	6182.44	71.4881	8872.55	71.4881	5961.13	72.4881	9797.38	71.4881	6798.2	71.4881	6846.11
87.4927	1330.43	73.326	6298.83	73.326	8911.13	73.326	6034.14	74.326	9748.61	73.326	6892.35	73.326	6893.44
89.3281	1357.3	75.1614	6271.07	75.1614	9048.89	75.1614	5983.15	76.1614	9822.7	75.1614	6979.13	75.1614	6930.58
91.1653	1387.16	76.9986	6367.99	76.9986	8969.02	76.9986	6134.16	77.9986	9911.75	76.9986	7009.92	76.9986	6946.4
93.0021	1405.01	78.8354	6451.27	78.8354	9039.28	78.8354	6149.17	79.8354	9888.68	78.8354	7101.12	78.8354	6967.07
94.8386	1479.88	80.6719	6497.53	80.6719	9138.47	80.6719	6218.18	81.6719	10096.3	80.6719	7198.21	80.6719	7027.69
96.6726	1431.74	82.5059	6518.47	82.5059	9160.52	82.5059	6265.19	83.5059	10102	82.5059	7287.94	82.5059	7072.31
98.5083	1410.61	84.3416	6508.24	84.3416	9245.94	84.3416	6358.2	85.3416	10177.2	84.3416	7390.92	84.3416	7131.61
100.344	1401.47	86.177	6572.04	86.177	9357.53	86.177	6249.2	87.177	10252.4	86.177	7498.33	86.177	7198.9
102.179	1461.32	88.012	6629.99	88.012	9371.32	88.012	6350.21	89.012	10277.4	88.012	7536.49	88.012	7218.91
104.011	1398.18	89.8446	6662.61	89.8446	9350.67	89.8446	6321.22	90.8446	10326.9	89.8446	7648.31	89.8446	7214.32
105.846	1500.05	91.6789	6736.15	91.6789	9401.66	91.6789	6438.23	92.6789	10386	91.6789	7618.7	91.6789	7247.22
107.68	1478.91	93.513	6762.94	93.513	9502.22	93.513	6417.24	94.513	10460.1	93.513	7683.38	93.513	7325.13
109.513	1514.78	95.346	6659.2	95.346	9594.52	95.346	6412.25	96.346	10477.6	95.346	7702.46	95.346	7366.96
111.345	1430.63	97.178	6775.6	97.178	9568.37	97.178	6425.26	98.178	10587	97.178	7733.25	97.178	7412.18
113.177	1433.49	99.01	6833.55	99.01	9699.24	99.01	6462.27	100.01	10512.6	99.01	7859.81	99.01	7435.94
115.01	1502.36	100.843	6813.58	100.843	9652.41	100.843	6471.28	101.843	10610.1	100.843	7869.98	100.843	7449.52
116.84	1478.22	102.673	6809.19	102.673	9646.97	102.673	6528.29	103.673	10653.3	102.673	7939.08	102.673	7436.67
118.672	1532.09	104.505	6808.71	104.505	9702.07	104.505	6619.3	105.505	10668.6	104.505	8017.02	104.505	7467.42
120.503	1522.94	106.336	6893.94	106.336	9769.56	106.336	6634.31	107.336	10866.7	106.336	8202.51	106.336	7544.49
122.332	1540.81	108.165	6909.03	108.165	9907.3	108.165	6617.32	109.165	10877.7	108.165	8242.14	108.165	7596.77
124.163	1486.67	109.996	7064.38	109.996	9889.39	109.996	6674.33	110.996	10941.1	109.996	8373.12	109.996	7647.14
125.993	1597.54	111.826	6987.92	111.826	10014.8	111.826	6645.33	112.826	11004.5	111.826	8423.07	111.826	7700.98
127.821	1591.4	113.654	7117.95	113.654	10129.1	113.654	6790.34	114.654	11142.8	113.654	8540.79	113.654	7818.18
129.651	1606.27	115.484	7117.46	115.484	10265.5	115.484	6971.35	116.484	11276.7	115.484	8565.69	115.484	7854.79
131.48	1579.12	117.313	7068.28	117.313	10188.4	117.313	6834.36	118.313	11460.8	117.313	8764.44	117.313	7914.84
133.307	1608.98	119.14	7449.6	119.14	10425.3	119.14	6907.37	120.14	11542.4	119.14	8837.96	119.14	7967.5
135.135	1680.85	120.968	7328.33	120.968	10450.1	120.968	6986.38	121.968	11757.5	120.968	9041.13	120.968	8085.67
136.964	1692.71	122.797	7458.36	122.797	10643	122.797	7027.39	123.797	11837	122.797	9226.62	122.797	8172.99
138.789	1656.58	124.622	7411.12	124.622	10775.2	124.622	7178.4	125.622	11998.7	124.622	9297.2	124.622	8304.86
140.617	1611.42	126.45	7652.19	126.45	10925.4	126.45	7205.41	127.45	12266.2	126.45	9522.47	126.45	8386.39
142.442	1695.29	128.275	7690.66	128.275	11008.1	128.275	7326.42	129.275	12383	128.275	9705.09	128.275	8515.82
144.269	1737.15	130.102	7857.7	130.102	11280.8	130.102	7323.43	131.102	12643	130.102	9987.82	130.102	8615.56
146.095	1746.02	131.928	7905.92	131.928	11331.7	131.928	7540.44	132.928	12923.3	131.928	10186.6	131.928	8806.21
147.919	1688.88	133.752	8106.08	133.752	11738.2	133.752	7579.45	134.752	13141.7	133.752	10497.3	133.752	8932.01
149.745	1724.73	135.578	8271.18	135.578	11749.2	135.578	7676.46	136.578	13430.5	135.578	10797.7	135.578	9113.16
151.568	1763.6	137.401	8420.68	137.401	12105.9	137.401	7827.46	138.401	13665.9	137.401	11155.6	137.401	9285.29
153.393	1784.46	139.226	8593.57	139.226	12403.4	139.226	8036.47	140.226	13994.3	139.226	11475.2	139.226	9530.35
155.215	1781.33	141.048	8692.44	141.048	12623.9	141.048	8129.48	142.048	14301.3	141.048	11706.3	141.048	9719.46
157.04	1808.19	142.873	8793.25	142.873	12864.9	142.873	8166.49	143.873	14640.4	142.873	12148.2	142.873	9878.54
158.864	1787.05	144.697	9055.75	144.697	13023.3	144.697	8321.5	145.697	14897.2	144.697	12332.2	144.697	10016.8
160.685	1864.91	146.518	9224.73	146.518	13177.6	146.518	8436.51	147.518	15050.3	146.518	12489.7	146.518	10136.3
162.508	1798.78	148.341	9237.88	148.341	13325.1	148.341	8383.52	149.341	15216.3	148.341	12554.4	148.341	10232.5
164.329	1942.64	150.162	9282.2	150.162	13355.4	150.162	8456.53	151.162	15428.3	150.162	12773.7	150.162	10265.7
166.151	1909.51	151.984	9213.53	151.984	13301.7	151.984	8399.54	152.984	15226.7	151.984	12658.7	151.984	10224.2
167.971	1873.36	153.804	9160.44	153.804	13187.3	153.804	8462.55	154.804	15082.9	153.804	12515.6	153.804	10131
169.793	1972.22	155.626	9048.91	155.626	13033.1	155.626	8337.56	156.626	14971	155.626	12399.1	155.626	10043.7
171.613	1930.09	157.446	9046.47	157.446	12947.7	157.446	8240.57	158.446	14737.4	157.446	12017.3	157.446	9919.5
173.434	1899.95	159.267	8991.44	159.267	12661.2	159.267	8175.58	160.267	14563.7	159.267	11849.2	159.267	9754.31
175.252	1860.82	161.085	8780.56	161.085	12425.7	161.085	8150.59	162.085	14248.9	161.085	11567.7	161.085	9554.81
177.073	1905.66	162.906	8596.96	162.906	12195.7	162.906	7905.59	163.906	13818.8	162.906	11253.8	162.906	9364.86
178.89	1920.53	164.723	8446.47	164.723	11927.1	164.723	7942.6	165.723	13640.7	164.723	11042.9	164.723	9200.47
180.71	1893.39	166.543	8373.9	166.543	11794.9	166.543	7721.61	167.543	13345.1	166.543	10873.4	166.543	9046.81
182.527	1869.26	168.36	8094.84	168.36	11570.4	168.36	7596.62	169.36	13002.6	168.36	10447.4	168.36	8928.15
184.344	1965.12	170.177	8115.78	170.177	11425.8	170.177	7615.63	171.177	12829.9	170.177	10310.3	170.177	8759.51
186.163	1892.97	171.996	7916.59	171.996	11126.9	171.996	7508.64	172.996	12560	171.996	10090.6	171.996	8579.37
187.979	1982.84	173.812	7861.56	173.812	10921.7	173.812	7233.65	174.812	12264.4	173.812	9778.09	173.812	8414.95
189.797	1964.7	175.63	7759.77	175.63	10804.6	175.63	7368.66	176.63	12133.4	175.63	9673.34	175.63	8300.61
191.612	1982.57	177.445	7630.71	177.445	10633.8	177.445	7243.67	178.445	11814.4	177.445	9471.34	177.445	8199.83
193.429	1967.43	179.262	7528.92	179.262	10511.3	179.262	7146.68	180.262	11687.6	179.262	9304.71	179.262	8080.69
195.244	1985.29	181.077	7392.07	181.077	10329.5	181.077	7197.69	182.077	11465.8	181.077	9020.21	181.077	7947.5
197.058	1889.15	182.891	7393.53	182.891	10161.4	182.891	7062.7	183.891	11274.9	182.891	8925.77	182.891	7859.62
198.874	1928.02	184.707	7287.84	184.707	10173.8	184.707	6975.71	185.707	11191.9	184.707	8869.63	184.707	7797.95
200.688	1891.88	186.521	7213.33	186.521	10008.6	186.521	7060.72	187.521	11037.4	186.521	8720.68	186.521	7718.61
202.503	1834.74	188.336	7185.57	188.336	9869.49	188.336	6839.72	189.336	10912.8	188.336	8648.34	188.336	7611
204.316	1798.6	190.149	7075.99	190.149	9806.13	190.149	6922.73	191.149	10850.2	190.149	8539.17	190.149	7546.99
206.129	1762.46	191.962	7118.36	191.962	9734.5	191.962	6889.74	192.962	10765.1	191.962	8309.18	191.962	7504.02
207.943	1753.33	193.776	7100.33	193.776	9675.34	193.776	6730.75	194.776	10706.7	193.776	8267.85	193.776	7448.15
209.755	1807.19	195.588	7021.92	195.588	9574.78	195.588	6803.76	196.588	10682.5	195.588	8301.59	195.588	7352.95
211.567	1687.06	197.4	7015.59	197.4	9467.36	197.4	6844.77	198.4	10857.9	197.4	8211.57	197.4	7384.87
213.38	1617.9	199.213	7100.82	199.213	9756.91	199.213	6947.78	200.213	10541.2	199.213	8451.58	199.213	7398.63
215.191	1671.77	201.024	7036.05	201.024	9475.66	201.024	6768.79	202.024	10492.4	201.024	8075.73	201.024	7377.06
217.001	1659.63	202.834	6866.07	202.834	9452.26	202.834	6755.8	203.834	10443.6	202.834	8143.35	202.834	7251.86
218.813	1629.5	204.646	6840.26	204.646	9359.99	204.646	6736.81	205.646	10374.6	204.646	8020.92	204.646	7234.96
220.623	1740.37	206.456	6863.15	206.456	9355.87	206.456	6591.82	207.456	10282.1	206.456	7998.67	206.456	7184.83
222.432	1725.21	208.265	6829.54	208.265	9262.22	208.265	6590.83	209.265	10266.4	208.265	7952.85	208.265	7162.81
224.244	1899.08	210.077	6815.42	210.077	9284.28	210.077	6621.84	211.077	10214.4	210.077	7908.51	210.077	7143.76
226.052	1961.94	211.885	6848.05	211.885	9253.99	211.885	6568.85	212.885	10199.8	211.885	7952.56	211.885	7126.85
227.861	1967.81	213.694	6845.6	213.694	9178.26	213.694	6521.85	214.694	10095.6	213.694	7799.18	213.694	7084.86
229.671	1958.67	215.504	6776.94	215.504	9143.84	215.504	6508.86	216.504	10089.5	215.504	7718	215.504	7034.13
231.478	1988.53	217.311	6751.12	217.311	9074.99	217.311	6451.87	218.311	9983.07	217.311	7729.64	217.311	7018.87
233.286	1916.39	219.119	6645.44	219.119	9106.68	219.119	6474.88	220.119	9942.84	219.119	7730.97	219.119	6990.06
235.093	1922.26	220.926	6592.36	220.926	9014.41	220.926	6435.89	221.926	9946.42	220.926	7528.97	220.926	6974.32
236.901	1832.12	222.734	6681.47	222.734	9024.07	222.734	6486.9	223.734	9838.94	222.734	7581.87	222.734	6939.67
238.707	1885.98	224.54	6605.01	224.54	8975.87	224.54	6423.91	225.54	9776.28	224.54	7549.31	224.54	6929.55
240.513	1816.84	226.346	6575.3	226.346	8966.25	226.346	6374.92	227.346	9802.3	226.346	7502.09	226.346	6912.55
242.319	1822.7	228.152	6582.61	228.152	8940.1	228.152	6453.93	229.152	9625.32	228.152	7443.01	228.152	6868.4
244.126	1801.57	229.959	6613.29	229.959	8838.18	229.959	6424.94	230.959	9669.5	229.959	7406.02	229.959	6869.91
245.931	1738.43	231.764	6447.21	231.764	8966.3	231.764	6437.95	232.764	9693.43	231.764	7349.89	231.764	6842.87
247.735	1678.3	233.568	6536.33	233.568	8783.12	233.568	6302.96	234.568	9644.66	233.568	7424.88	233.568	6818.02
249.54	1723.14	235.373	6551.43	235.373	8807.93	235.373	6369.97	236.373	9582	235.373	7373.17	235.373	6792.33
251.345	1720.01	237.178	6422.37	237.178	8863.04	237.178	6330.98	238.178	9579.17	237.178	7278.73	237.178	6801.6
253.149	1767.88	238.982	6542.66	238.982	8755.63	238.982	6353.98	239.982	9573.13	238.982	7380.24	238.982	6782.49
254.952	1749.74	240.785	6409.7	240.785	8779.06	240.785	6302.99	241.785	9616.29	240.785	7334.42	240.785	6749.17
256.755	1782.61	242.588	6436.48	242.588	8751.52	242.588	6380	243.588	9564.32	242.588	7169.26	242.588	6768.63
258.557	1788.45	244.39	6482.75	244.39	8798.37	244.39	6377.01	245.39	9546.53	244.39	7269.3	244.39	6761.76
260.361	1707.32	246.194	6449.15	246.194	8733.65	246.194	6254.02	247.194	9584.29	246.194	7338.4	246.194	6745.6
262.163	1773.18	247.996	6355.15	247.996	8711.63	247.996	6341.03	248.996	9618.86	247.996	7269	247.996	6723.27
263.964	1740.05	249.797	6500.77	249.797	8718.53	249.797	6304.04	250.797	9496.42	249.797	7204.03	249.797	6707.17
265.765	1784.91	251.598	6476.9	251.598	8656.57	251.598	6375.05	252.598	9571.58	251.598	7301.12	251.598	6685.81
267.566	1736.77	253.399	6484.2	253.399	8670.36	253.399	6288.06	254.399	9648.88	253.399	7208.16	253.399	6693.37
269.366	1703.63	255.199	6477.87	255.199	8750.26	255.199	6331.07	256.199	9585.15	255.199	7228.64	255.199	6741.15
271.168	1811.49	257.001	6450.11	257.001	8777.83	257.001	6322.08	258.001	9551.39	257.001	7293.31	257.001	6754.63
272.967	1730.36	258.8	6480.79	258.8	8728.26	258.8	6333.09	259.8	9495.14	258.8	7350.7	258.8	6751.35
274.767	1799.22	260.6	6491.98	260.6	8786.13	260.6	6362.1	261.6	9652.14	260.6	7363.81	260.6	6762.25
276.566	1751.08	262.399	6620.07	262.399	8817.27	262.399	6391.11	263.399	9762.13	262.399	7248.75	262.399	6814.58
278.364	1711.94	264.197	6545.56	264.197	8877.34	264.197	6420.12	265.197	9796.69	264.197	7326.69	264.197	6820.15
280.162	1744.81	265.995	6453.51	265.995	8775.98	265.995	6343.12	266.995	9556.52	265.995	7193.94	265.995	6773.21
281.96	1750.67	267.793	6486.14	267.793	8692.53	267.793	6336.13	268.793	9475.69	267.793	7196.74	267.793	6713.84
283.757	1792.54	269.59	6526.55	269.59	8710.45	269.59	6287.14	270.59	9524.15	269.59	7186.28	269.59	6718.26
285.555	1795.4	271.388	6452.04	271.388	8750.41	271.388	6230.15	272.388	9511.7	271.388	7146.35	271.388	6739.83
287.351	1744.25	273.184	6373.63	273.184	8711.87	273.184	6207.16	274.184	9520.62	273.184	7203.66	273.184	6704.78
289.15	1750.12	274.983	6476.39	274.983	8609.95	274.983	6326.17	275.983	9445.19	274.983	7210.88	274.983	6662.65
290.946	1788.98	276.779	6487.59	276.779	8660.93	276.779	6265.18	277.779	9487.23	276.779	7114.97	276.779	6684.19
292.742	1791.85	278.575	6395.54	278.575	8736.71	278.575	6220.19	279.575	9423.5	278.575	7080.93	278.575	6699.05
294.537	1782.71	280.37	6449.59	280.37	8630.66	280.37	6237.2	281.37	9575.59	280.37	7175.08	280.37	6709.22
296.332	1671.56	282.165	6404.3	282.165	8714.7	282.165	6196.21	283.165	9411.43	282.165	7186.72	282.165	6659.15
298.127	1737.42	283.96	6351.22	283.96	8546.67	283.96	6207.22	284.96	9466.35	283.96	7174.78	283.96	6643.35
299.921	1740.29	285.754	6485.15	285.754	8615.56	285.754	6314.23	286.754	9454.97	285.754	7087.71	285.754	6621.57
301.715	1731.15	287.548	6371.67	287.548	8622.47	287.548	6229.24	288.548	9490.6	287.548	7068.41	287.548	6651.82
303.509	1818.02	289.342	6345.85	289.342	8616.97	289.342	6130.25	290.342	9316.83	289.342	7116.96	289.342	6646.64
305.302	1691.87	291.135	6413.55	291.135	8615.61	291.135	6049.25	292.135	9368.48	291.135	7060.82	291.135	6648.3
307.095	1697.73	292.928	6323.45	292.928	8617	292.928	6166.26	293.928	9389.21	292.928	7017.95	292.928	6635.84
308.887	1769.6	294.72	6338.55	294.72	8560.55	294.72	6227.27	295.72	9419.5	294.72	7070.84	294.72	6601.64
310.68	1730.46	296.513	6414.03	296.513	8533.02	296.513	6156.28	297.513	9304.49	296.513	7169.41	296.513	6603.88
312.472	1769.33	298.305	6318.08	298.305	8632.2	298.305	6097.29	299.305	9372.17	298.305	6995.41	298.305	6635.01
314.263	1733.18	300.096	6399.41	300.096	8611.56	300.096	6122.3	301.096	9350.11	300.096	6911.28	300.096	6644.31
316.054	1682.05	301.887	6369.7	301.887	8561.99	301.887	6151.31	302.887	9344.12	301.887	7073.2	301.887	6601.03
317.845	1681.91	303.678	6415.97	303.678	8528.95	303.678	6208.32	304.678	9390.44	303.678	7048	303.678	6594.64
319.636	1708.78	305.469	6343.41	305.469	8595.08	305.469	6211.33	306.469	9441.03	305.469	7041.96	305.469	6619.82
321.426	1756.64	307.259	6286.42	307.259	8592.35	307.259	6144.34	308.259	9391.19	307.259	7035.92	307.259	6604.38
323.216	1786.49	309.049	6422.29	309.049	8489.06	309.049	6247.35	310.049	9418.27	309.049	7097.66	309.049	6591.76
325.005	1723.36	310.838	6400.38	310.838	8593.75	310.838	6198.36	311.838	9398.4	310.838	7044.47	310.838	6584.08
326.794	1777.22	312.627	6407.68	312.627	8542.81	312.627	6165.37	313.627	9395.57	312.627	7150.4	312.627	6624.8
328.581	1738.09	314.414	6442.26	314.414	8639.24	314.414	6120.38	315.414	9437.61	314.414	7064.8	314.414	6644.35
330.369	1809.95	316.202	6515.79	316.202	8636.51	316.202	6185.38	317.202	9374.95	316.202	7039.61	316.202	6650.83
332.158	1755.8	317.991	6458.81	317.991	8564.9	317.991	6182.39	318.991	9405.24	317.991	7126.39	317.991	6626.07
333.945	1767.66	319.778	6434.94	319.778	8600.72	319.778	6123.4	320.778	9432.37	319.778	7211.69	319.778	6622.5
335.733	1791.53	321.566	6372.12	321.566	8609.01	321.566	6306.41	322.566	9435.95	321.566	7090.81	321.566	6643.98
337.52	1791.39	323.353	6437.87	323.353	8615.91	323.353	6201.42	324.353	9447.01	323.353	7190.84	323.353	6629.5
339.306	1839.26	325.139	6449.06	325.139	8577.36	325.139	6214.43	326.139	9542.47	325.139	7236.37	325.139	6642.08
341.093	1776.11	326.926	6431.04	326.926	8680.68	326.926	6251.44	327.926	9489.42	326.926	7152.24	326.926	6678.44
342.879	1784.97	328.712	6418.86	328.712	8702.74	328.712	6394.45	329.712	9504.81	328.712	7269.96	328.712	6695.92
344.664	1895.84	330.497	6420.32	330.497	8660.06	330.497	6283.46	331.497	9437.87	330.497	7125.43	330.497	6727.17
346.448	1889.7	332.281	6339.97	332.281	8799.19	332.281	6226.47	333.281	9482.05	332.281	7075.19	332.281	6717.92
348.233	1949.57	334.066	6565.45	334.066	8621.52	334.066	6233.48	335.066	9458.92	334.066	7291.62	334.066	6692.68
350.017	1955.42	335.85	6372.1	335.85	8647.71	335.85	6186.49	336.85	9518.06	335.85	7236.96	335.85	6674.54
351.801	1961.29	337.634	6498.24	337.634	8730.37	337.634	6361.5	338.634	9539.85	337.634	7270.7	337.634	6677.69
353.585	1943.15	339.418	6384.76	339.418	8636.72	339.418	6194.51	340.418	9620.99	339.418	7478.29	339.418	6762.9
355.369	2003.02	341.202	6473.89	341.202	8964.84	341.202	6271.51	342.202	9776.92	341.202	7492.88	341.202	6805.12
357.15	2005.88	342.983	6467.56	342.983	8749.7	342.983	6370.52	343.983	9711.06	342.983	7451.48	342.983	6790.04
358.933	2023.73	344.766	6552.77	344.766	8646.41	344.766	6357.53	345.766	9671.26	344.766	7237.7	344.766	6674.16
360.716	2017.6	346.549	6532.81	346.549	8650.56	346.549	6294.54	347.549	9505.45	346.549	7318.58	346.549	6661.2
362.498	2110.46	348.331	6423.23	348.331	8662.98	348.331	6245.55	349.331	9534.67	348.331	7333.17	348.331	6694.95
364.28	2122.32	350.113	6522.09	350.113	8736	350.113	6306.56	351.113	9605.56	350.113	7225.47	350.113	6711.22
366.059	2182.19	351.892	6517.71	351.892	8702.95	351.892	6329.57	352.892	9559.99	351.892	7338.77	351.892	6739.83
367.84	2290.04	353.673	6487.99	353.673	8781.48	353.673	6198.58	354.673	9590.28	353.673	7331.33	353.673	6753.09
369.621	2430.91	355.454	6495.3	355.454	8751.2	355.454	6277.59	356.454	9564	355.454	7428.42	355.454	6734.74
371.402	2256.77	357.235	6506.5	357.235	8667.19	357.235	6252.6	358.235	9462.87	357.235	7300.09	357.235	6723.69
373.18	2241.64	359.013	6574.19	359.013	8787.05	359.013	6291.61	360.013	9534.83	359.013	7391.29	359.013	6737.41
374.96	2268.5	360.793	6573.7	360.793	8759.51	360.793	6190.62	361.793	9545.89	360.793	7397.04	360.793	6782.49
376.739	2256.35	362.572	6551.78	362.572	8813.25	362.572	6291.63	363.572	9531.3	362.572	7442.56	362.572	6767.62
378.518	2343.22	364.351	6490.9	364.351	8747.15	364.351	6250.64	365.351	9552.03	364.351	7455.68	364.351	6767.27
380.295	2433.08	366.128	6506	366.128	8784.35	366.128	6205.64	367.128	9646.42	366.128	7406.91	366.128	6769.27
382.073	2504.95	367.906	6614.6	367.906	8806.41	367.906	6302.65	368.906	9596.58	367.906	7436.23	367.906	6770.87
383.851	2771.81	369.684	6586.84	369.684	8756.84	369.684	6251.66	370.684	9638.62	369.684	7400.72	369.684	6784.96
385.629	3113.66	371.462	6679.85	371.462	8873.94	371.462	6380.67	372.462	9739.42	371.462	7428.57	371.462	6826.06
387.404	3086.53	373.237	6661.83	373.237	8897.37	373.237	6319.68	374.237	9761.22	373.237	7507.98	373.237	6843.15
389.181	2957.39	375.014	6715.89	375.014	8806.48	375.014	6266.69	376.014	9780.82	375.014	7473.95	375.014	6816.65
390.958	2693.26	376.791	6791.38	376.791	8832.67	376.791	6281.7	377.791	9586.75	376.791	7590.19	376.791	6793.82
392.732	2327.12	378.565	6714.92	378.565	8803.75	378.565	6306.71	379.565	9632	378.565	7507.54	378.565	6794.28
394.508	2182.97	380.341	6617.03	380.341	8798.26	380.341	6227.72	381.341	9550.11	380.341	7345.32	380.341	6779.35
396.284	2140.84	382.117	6532.77	382.117	8801.03	382.117	6204.73	383.117	9625.32	382.117	7371.7	382.117	6794.01
398.057	2149.7	383.89	6631.63	383.89	8867.17	383.89	6325.74	384.89	9635.31	383.89	7446.69	383.89	6836.86
399.832	2128.57	385.665	6677.9	385.665	8930.54	385.665	6362.75	386.665	9665.6	385.665	7390.63	385.665	6880.85
401.607	2260.43	387.44	6618.97	387.44	8920.92	387.44	6309.76	388.44	9740.76	387.44	7443.52	387.44	6857.44
403.379	2365.28	389.212	6700.3	389.212	8831.4	389.212	6268.77	390.212	9757.21	389.212	7521.46	389.212	6846.42
405.153	2773.14	390.986	6736.81	390.986	8963.65	390.986	6359.77	391.986	9835.58	390.986	7575.83	390.986	6890.09
406.927	3301.01	392.76	6931.13	392.76	9051.83	392.76	6434.78	393.76	9973.77	392.76	7665.55	392.76	6986.57
408.698	3984.88	394.531	6989.09	394.531	9138.62	394.531	6295.79	395.531	9946.37	394.531	7876.09	394.531	7037.72
410.471	4299.74	396.304	7099.64	396.304	9130.37	396.304	6382.8	397.304	10020.5	396.304	7900.99	396.304	7028.08
412.242	4101.59	398.075	7103.05	398.075	9028.46	398.075	6449.81	399.075	10028.4	398.075	8104.16	398.075	6968.09
414.014	3435.45	399.847	6954.5	399.847	8980.26	399.847	6432.82	400.847	9873.82	399.847	7877.12	399.847	6933.8
415.786	2853.32	401.619	7018.3	401.619	9006.45	401.619	6469.83	402.619	9932.96	401.619	7878.45	401.619	6929.46
417.555	2475.18	403.388	6858.07	403.388	8962.39	403.388	6382.84	404.388	9798.72	403.388	7750.12	403.388	6907.88
419.327	2286.05	405.16	6752.39	405.16	8910.07	405.16	6471.85	406.16	9856.78	405.16	7760.29	405.16	6882.25
421.095	2264.9	406.928	6726.58	406.928	8933.5	406.928	6428.86	407.928	9840.12	406.928	7791.08	406.928	6873.91
422.866	2099.76	408.699	6751.41	408.699	8919.75	408.699	6461.87	409.699	9735.79	408.699	7704.01	408.699	6889.19
424.636	1976.63	410.469	6711.96	410.469	8959.7	410.469	6428.88	411.469	9833.39	410.469	7687.65	410.469	6901.68
426.404	2063.49	412.237	6746.54	412.237	8954.21	412.237	6383.89	413.237	9829.49	412.237	7711.08	412.237	6887.47
428.174	2048.36	414.007	6712.93	414.007	8889.49	414.007	6498.9	415.007	9836.27	414.007	7637.26	414.007	6887.19
429.941	1928.22	415.774	6751.41	415.774	8990.06	415.774	6469.9	416.774	9881.57	415.774	7796.24	415.774	6901.06
431.71	1949.08	417.543	6867.79	417.543	8968.04	417.543	6370.91	418.543	9814.64	417.543	7694.5	417.543	6929.51
433.476	2011.94	419.309	6779.64	419.309	8984.58	419.309	6445.92	420.309	9749.84	419.309	7731.19	419.309	6919.87
435.244	1972.81	421.077	6767.47	421.077	8958.42	421.077	6376.93	422.077	9825	421.077	7688.32	421.077	6900.98
437.01	1930.67	422.843	6698.8	422.843	8906.1	422.843	6509.94	423.843	9760.2	422.843	7711.74	422.843	6880.94
438.777	1921.54	424.61	6727.53	424.61	8925.4	424.61	6352.95	425.61	9817.25	424.61	7720.43	424.61	6867.72
440.543	1849.38	426.376	6756.27	426.376	8890.98	426.376	6425.96	427.376	9696.9	426.376	7776.27	426.376	6856.58
442.309	1939.25	428.142	6855.12	428.142	8881.36	428.142	6510.97	429.142	9794.5	428.142	7699.51	428.142	6863.93
444.074	1936.12	429.907	6815.67	429.907	8947.49	429.907	6343.98	430.907	9737.18	429.907	7749.46	429.907	6872.06
445.84	1944.98	431.673	6723.63	431.673	8888.28	431.673	6404.99	432.673	9798.45	431.673	7703.64	431.673	6868.13
447.604	1977.85	433.437	6680.28	433.437	8897.93	433.437	6408	434.437	9734.78	433.437	7582.68	433.437	6867.03
449.369	1965.69	435.202	6670.06	435.202	8935.14	435.202	6371.01	436.202	9800.32	435.202	7575.16	435.202	6868.31
451.132	1953.56	436.965	6833.19	436.965	8852.51	436.965	6476.02	437.965	9700.27	436.965	7603.01	436.965	6832.61
452.897	1968.42	438.73	6764.53	438.73	8811.21	438.73	6331.03	439.73	9699.57	438.73	7675.06	438.73	6806.29
454.659	1980.29	440.492	6746.51	440.492	8862.19	440.492	6362.03	441.492	9707.43	440.492	7717.63	440.492	6819.89
456.421	1974.15	442.254	6749.92	442.254	8866.34	442.254	6365.04	443.254	9716.4	442.254	7651.19	442.254	6837.03
458.185	1905.01	444.018	6648.13	444.018	8881.51	444.018	6372.05	445.018	9750.96	444.018	7615.68	444.018	6859.8
459.946	1934.87	445.779	6717.76	445.779	8949.02	445.779	6403.06	446.779	9664.8	445.779	7571.33	445.779	6887.12
461.71	1895.73	447.543	6771.82	447.543	8922.87	447.543	6268.07	448.543	9664.1	447.543	7569.71	447.543	6874.8
463.47	1871.6	449.303	6617.44	449.303	8840.23	449.303	6355.08	450.303	9696.53	449.303	7688.98	449.303	6824.31
465.233	1925.46	451.066	6613.06	451.066	8804.44	451.066	6298.09	452.066	9649.95	451.066	7525.29	451.066	6785.96
466.993	1826.32	452.826	6721.66	452.826	8792.06	452.826	6321.1	453.826	9644.98	452.826	7532.51	452.826	6787.78
468.752	1802.18	454.585	6676.36	454.585	8821	454.585	6280.11	455.585	9642.15	454.585	7464.59	454.585	6789.87
470.514	1754.05	456.347	6636.91	456.347	8778.32	456.347	6333.12	457.347	9597.65	456.347	7467.39	456.347	6764.66
472.273	1750.91	458.106	6574.08	458.106	8725.99	458.106	6304.13	459.106	9533.92	458.106	7505.55	458.106	6750.39
474.031	1705.78	459.864	6548.27	459.864	8788	459.864	6231.14	460.864	9531.14	459.864	7403.74	459.864	6751.58
475.792	1675.62	461.625	6660.77	461.625	8757.71	461.625	6284.15	462.625	9621.26	461.625	7503.78	461.625	6771.91
477.55	1681.49	463.383	6572.62	463.383	8803.18	463.383	6333.16	464.383	9588.51	463.383	7341.57	463.383	6774.54
479.309	1573.36	465.142	6677.32	465.142	8803.2	465.142	6344.17	466.142	9592.09	465.142	7596.31	465.142	6800.71
481.067	1606.22	466.9	6522.94	466.9	8837.64	466.9	6295.17	467.9	9577.51	466.9	7466.51	466.9	6796.54
482.824	1642.09	468.657	6602.32	468.657	8788.08	468.657	6360.18	469.657	9601.44	468.657	7542.97	468.657	6790.42
484.582	1569.93	470.415	6636.9	470.415	8803.24	470.415	6299.19	471.415	9605.02	470.415	7582.6	470.415	6779.73
486.339	1605.8	472.172	6671.48	472.172	8814.28	472.172	6414.2	473.172	9658.81	472.172	7541.2	472.172	6807.37
488.095	1602.66	473.928	6633.97	473.928	8874.9	473.928	6375.21	474.928	9750	473.928	7566.1	473.928	6833.03
489.85	1599.53	475.683	6643.22	475.683	8868.03	475.683	6286.22	476.683	9711.91	475.683	7532.07	475.683	6828.68
491.608	1602.39	477.441	6611.56	477.441	8821.22	477.441	6495.23	478.441	9652.51	477.441	7582.01	477.441	6821.78
493.363	1578.24	479.196	6708.48	479.196	8892.86	479.196	6382.24	480.196	9776.82	479.196	7583.34	479.196	6839.62
495.117	1560.11	480.95	6643.71	480.95	8931.45	480.95	6455.25	481.95	9796.42	480.95	7693.77	480.95	6908.5
496.873	1610.97	482.706	6619.83	482.706	9038.9	482.706	6456.26	483.706	9752.99	482.706	7565.44	482.706	6941.98
498.627	1604.84	484.46	6648.57	484.46	8968.67	484.46	6403.27	485.46	9782.21	484.46	7728.83	484.46	6908.26
500.381	1619.7	486.214	6681.2	486.214	8868.13	486.214	6524.28	487.214	9787.98	486.214	7646.18	486.214	6873.4
502.134	1640.56	487.967	6733.31	487.967	8974.21	487.967	6517.29	488.967	9856.73	487.967	7783.05	487.967	6890.04
503.889	1550.42	489.722	6834.12	489.722	8972.85	489.722	6416.29	490.722	9862.45	489.722	7701.87	489.722	6921.64
505.642	1655.29	491.475	6701.16	491.475	8982.51	491.475	6563.3	492.475	9890.6	491.475	7826.96	491.475	6936.69
507.394	1643.15	493.227	6835.08	493.227	9055.53	493.227	6566.31	494.227	9904.86	493.227	7857.75	493.227	6960.45
509.146	1658.02	494.979	6836.55	494.979	9061.05	494.979	6461.32	495.979	9901.01	494.979	7938.63	494.979	7018.16
510.9	1585.87	496.733	6838.01	496.733	9174.02	496.733	6506.33	497.733	9976.18	496.733	7807.36	496.733	7019.76
512.651	1672.73	498.484	6862.84	498.484	9058.33	498.484	6537.34	499.484	9959.46	498.484	7798.37	498.484	7036.91
514.402	1657.6	500.235	6893.53	500.235	9160.28	500.235	6458.35	501.235	9950.21	500.235	7855.69	500.235	7019.18
516.152	1651.46	501.985	6781.99	501.985	9096.94	501.985	6541.36	502.985	9995.46	501.985	7902.69	501.985	7039.16
517.903	1639.33	503.736	6878.91	503.736	9116.23	503.736	6650.37	504.736	9920.03	503.736	7967.36	503.736	6999.16
519.655	1684.17	505.488	6864.78	505.488	9052.89	505.488	6627.38	506.488	9915.06	505.488	7976.06	505.488	7017.87
521.404	1633.04	507.237	6815.59	507.237	9164.48	507.237	6538.39	508.237	10020.1	507.237	7936.13	507.237	7024.47
523.153	1686.9	508.986	6935.89	508.986	9106.64	508.986	6565.4	509.986	10016.2	508.986	7949.24	508.986	7046.12
524.902	1701.77	510.735	6950.97	510.735	9134.21	510.735	6466.41	511.735	10047.6	510.735	7931.49	510.735	7018.75
526.651	1740.63	512.484	6816.07	512.484	9095.65	512.484	6671.42	513.484	10079	512.484	7949.02	512.484	7040.62
528.401	1698.48	514.234	6823.38	514.234	9172.81	514.234	6578.42	515.234	10037.7	514.234	7947.4	514.234	7035.07
530.149	1653.35	515.982	6980.68	515.982	9097.07	515.982	6653.43	516.982	9995.35	515.982	8063.65	515.982	7038.99
531.897	1752.21	517.73	6822.4	517.73	9134.28	517.73	6612.44	518.73	10020.3	517.73	8090.02	517.73	7028.81
533.644	1713.08	519.477	6892.04	519.477	9141.18	519.477	6507.45	520.477	9928.85	519.477	7930.75	519.477	7057.08
535.391	1754.94	521.224	6844.8	521.224	9154.97	521.224	6514.46	522.224	10026.4	521.224	7924.71	521.224	7028.57
537.137	1760.8	522.97	6836.52	522.97	9042.04	522.97	6549.47	523.97	9954.17	522.97	8104.31	522.97	7007.96
538.884	1691.66	524.717	6937.33	524.717	9094.39	524.717	6570.48	525.717	9990.87	524.717	7877.27	524.717	6974.72
540.63	1712.53	526.463	6790.74	526.463	9026.92	526.463	6621.49	527.463	9937.82	526.463	7933.11	526.463	6993.34
542.375	1820.39	528.208	6827.25	528.208	9095.81	528.208	6540.5	529.208	10005.6	528.208	7903.5	528.208	6975.98
544.122	1754.26	529.955	6793.65	529.955	9026.96	529.955	6573.51	530.955	9919.39	529.955	7968.18	529.955	6990.57
545.867	1748.11	531.7	6812.64	531.7	9084.82	531.7	6664.52	532.7	9934.72	531.7	7832.48	531.7	6981.84
547.612	1819.97	533.445	6827.74	533.445	9046.27	533.445	6679.53	534.445	9938.3	533.445	7844.12	533.445	6977.82
549.356	1804.84	535.189	6844.79	535.189	9009.1	535.189	6514.54	536.189	9982.48	535.189	7958.89	535.189	6949.24
551.1	1798.7	536.933	6824.81	536.933	9003.6	536.933	6557.55	537.933	9924.15	536.933	7880.66	536.933	6937.02
552.844	1801.57	538.677	6855.49	538.677	8995.36	538.677	6558.56	539.677	9909.56	538.677	7892.3	538.677	6936.04
554.587	1819.41	540.42	6958.25	540.42	9007.77	540.42	6569.56	541.42	9927.03	540.42	7870.05	540.42	6948.14
556.33	1852.28	542.163	6809.71	542.163	9040.84	542.163	6502.57	543.163	9958.39	542.163	7905.34	542.163	6962.4
558.072	1804.14	543.905	6857.93	543.905	9031.22	543.905	6511.58	544.905	9932.05	543.905	7834.47	543.905	6965.96
559.814	1849.01	545.647	6919.78	545.647	9020.21	545.647	6532.59	546.647	9937.82	545.647	7899.15	545.647	6946.37
561.556	1857.88	547.389	6743.95	547.389	8987.18	547.389	6647.6	548.389	9949.95	547.389	7894.58	547.389	6939.89
563.298	1944.74	549.131	6829.18	549.131	9020.25	549.131	6506.61	550.131	9942.84	549.131	7853.18	549.131	6946.22
565.039	1857.59	550.872	6783.89	550.872	9029.91	550.872	6533.62	551.872	9990.22	550.872	7718.96	550.872	6961.71
566.78	1836.45	552.613	6954.83	552.613	9038.19	552.613	6632.63	553.613	9925.43	552.613	7911.82	552.613	6970.02
568.521	1956.32	554.354	6819.93	554.354	9054.73	554.354	6513.64	555.354	9842.52	554.354	7961.77	554.354	6974.82
570.261	1911.18	556.094	6895.41	556.094	9046.49	556.094	6614.65	557.094	9963.62	556.094	7920.37	556.094	6975.46
572.001	1911.05	557.834	6822.84	557.834	9057.52	557.834	6541.66	558.834	9910.58	557.834	7918.74	557.834	6995.89
573.74	1814.9	559.573	6880.8	559.573	9103	559.573	6596.67	560.573	9924.84	559.573	7930.38	559.573	6981.02
575.48	1928.77	561.313	6853.04	561.313	8985.93	561.313	6535.68	562.313	9955.13	561.313	7943.5	561.313	6968.52
577.219	1907.63	563.052	6887.61	563.052	9054.82	563.052	6522.69	564.052	10022.9	563.052	7980.18	563.052	6952.15
578.957	1916.49	564.79	6854	564.79	9028.66	564.79	6585.69	565.79	10012.6	564.79	7924.05	564.79	6966.72
580.695	1895.36	566.528	6857.41	566.528	9050.72	566.528	6588.7	567.528	9886.86	566.528	8007.88	566.528	6999.35
582.433	1988.21	568.266	6837.44	568.266	9160.93	568.266	6599.71	569.266	10071	568.266	8032.78	568.266	7015.89
584.171	1916.08	570.004	6870.07	570.004	9054.88	570.004	6502.72	571.004	10010.5	570.004	7970.75	570.004	7012.72
585.908	1939.94	571.741	6924.13	571.741	9116.89	571.741	6681.73	572.741	10037.6	571.741	7976.5	571.741	7033.02
587.645	2011.81	573.478	6898.31	573.478	9231.23	573.478	6616.74	574.478	10047.6	573.478	8032.41	573.478	7081.23
589.38	1933.67	575.213	6917.3	575.213	9195.43	575.213	6639.75	576.213	10051.2	575.213	8001.32	575.213	7135.05
591.116	1930.52	576.949	6940.19	576.949	9318.04	576.949	6744.76	577.949	10059	576.949	8027.7	576.949	7130.13
592.852	1855.38	578.685	6966.98	578.685	9178.93	578.685	6621.77	579.685	10126.7	578.685	8099.74	578.685	7094.22
594.587	2035.25	580.42	6900.26	580.42	9134.88	580.42	6676.78	581.42	10169.9	580.42	8098.12	580.42	7061.11
596.323	1906.12	582.156	6993.27	582.156	9245.08	582.156	6685.79	583.156	10141.4	582.156	8174.59	582.156	7102.1
598.058	1932.98	583.891	6912.91	583.891	9263.01	583.891	6708.8	584.891	10187.7	583.891	8112.56	583.891	7151.05
599.792	1911.83	585.625	6998.14	585.625	9296.08	585.625	6733.81	586.625	10220.1	585.625	8115.36	585.625	7147.9
601.526	1899.69	587.359	7024.92	587.359	9267.17	587.359	6724.81	588.359	10175.6	587.359	8210.98	587.359	7169.74
603.26	1959.56	589.093	7094.56	589.093	9348.46	589.093	6725.82	590.093	10200.6	589.093	8194.63	589.093	7168.16
604.992	1860.42	590.825	7074.6	590.825	9290.62	590.825	6760.83	591.825	10291.8	590.825	8204.79	590.825	7197.22
606.725	1887.29	592.558	7062.41	592.558	9395.32	592.558	6731.84	593.558	10236.6	592.558	8365.24	592.558	7214.33
608.458	1944.14	594.291	7151.54	594.291	9396.71	594.291	6774.85	595.291	10327.8	594.291	8263.43	594.291	7253.73
610.191	1947.01	596.024	7129.62	596.024	9421.52	596.024	6641.86	597.024	10373.1	596.024	8385.57	596.024	7253.11
611.923	1904.87	597.756	7090.17	597.756	9403.64	597.756	6790.87	598.756	10445.1	597.756	8204.2	597.756	7245.21
613.653	1841.73	599.486	7064.36	599.486	9382.99	599.486	6829.88	600.486	10407	599.486	8327.82	599.486	7242.43
615.385	1916.6	601.218	7120.36	601.218	9417.44	601.218	6768.89	602.218	10373.2	601.218	8441.11	601.218	7239.98
617.116	1742.45	602.949	7137.4	602.949	9384.4	602.949	6777.9	603.949	10387.4	602.949	8448.33	602.949	7246.49
618.847	1769.32	604.68	7199.25	604.68	9420.23	604.68	6864.91	605.68	10300.2	604.68	8551.39	604.68	7249.87
620.578	1826.18	606.411	7068.25	606.411	9435.4	606.411	6777.92	607.411	10439.5	606.411	8395.07	606.411	7275.34
622.306	1907.05	608.139	7026.85	608.139	9480.87	608.139	6732.93	609.139	10427.1	608.139	8555.52	608.139	7312.96
624.036	1930.91	609.869	7131.55	609.869	9535.98	609.869	6831.94	610.869	10369.8	609.869	8520.01	609.869	7327.02
625.766	1969.76	611.599	7171.97	611.599	9464.37	611.599	6716.95	612.599	10391.5	611.599	8503.66	611.599	7303.34
627.495	2041.62	613.328	7095.51	613.328	9442.36	613.328	6805.96	614.328	10484.8	613.328	8530.03	613.328	7278.85
629.222	1987.49	615.055	7118.4	615.055	9485.07	615.055	6812.96	616.055	10485.3	615.055	8577.03	615.055	7316.98
630.95	1894.36	616.783	7123.76	616.783	9563.6	616.783	6867.97	617.783	10481.4	616.783	8526.79	616.783	7351.72
632.679	1819.22	618.512	7127.16	618.512	9520.92	618.512	6814.98	619.512	10428.3	618.512	8510.44	618.512	7335.62
634.407	1873.07	620.24	7136.41	620.24	9457.57	620.24	6909.99	621.24	10423.3	620.24	8576.59	620.24	7294.98
636.133	1788.93	621.966	7260.6	621.966	9479.63	621.966	6813	622.966	10487.8	621.966	8577.91	621.966	7317.51
637.86	1821.8	623.693	7038.03	623.693	9580.19	623.693	6838.01	624.693	10503.2	623.693	8554.19	623.693	7358.08
639.587	1878.66	625.42	7105.73	625.42	9552.67	625.42	6759.02	626.42	10468.3	625.42	8574.67	625.42	7371.41
641.312	1863.53	627.145	7029.27	627.145	9544.41	627.145	6846.03	628.145	10493.3	627.145	8441.93	627.145	7358.26
643.038	1836.38	628.871	7147.6	628.871	9532.03	628.871	6839.04	629.871	10519.3	628.871	8462.4	628.871	7321.92
644.764	1773.24	630.597	7147.11	630.597	9425.99	630.597	6806.05	631.597	10471.6	630.597	8606.64	630.597	7296.2
646.488	1758.11	632.321	7105.72	632.321	9481.1	632.321	6735.06	633.321	10472	632.321	8476.84	632.321	7278.87
648.213	1766.97	634.046	7222.11	634.046	9452.2	634.046	6756.07	635.046	10446.7	634.046	8485.54	634.046	7303.05
649.938	1748.84	635.771	7130.07	635.771	9501.8	635.771	6833.08	636.771	10486.6	635.771	8398.54	635.771	7308.57
651.661	1781.69	637.494	7117.88	637.494	9493.55	637.494	6786.08	638.494	10427.2	637.494	8429.33	637.494	7315.71
653.385	1730.56	639.218	7169.99	639.218	9486.68	639.218	6703.09	640.218	10478.8	639.218	8448.33	639.218	7328.4
655.109	1745.42	640.942	7113.01	640.942	9530.77	640.942	6748.1	641.942	10493.2	640.942	8355.37	640.942	7309.33
656.831	1757.29	642.664	7139.8	642.664	9391.67	642.664	6697.11	643.664	10397.4	642.664	8386.16	642.664	7254.56
658.554	1754.15	644.387	7121.78	644.387	9357.25	644.387	6812.12	645.387	10360.4	644.387	8455.26	644.387	7230.35
660.278	1712	646.111	7113.49	646.111	9450.94	646.111	6749.13	647.111	10394.9	646.111	8307.78	646.111	7254.83
661.998	1738.87	647.831	7074.04	647.831	9399.99	647.831	6660.14	648.831	10425.2	647.831	8400.45	647.831	7246.94
663.721	1663.73	649.554	7233.3	649.554	9354.55	649.554	6675.15	650.554	10357.3	649.554	8219.08	649.554	7232.61
665.441	1681.6	651.274	7030.21	651.274	9413.79	651.274	6652.16	652.274	10390.8	651.274	8242.51	651.274	7220.15
667.163	1786.46	652.996	7019.98	652.996	9314.63	652.996	6555.17	653.996	10430.7	652.996	8280.67	652.996	7198.51
668.884	1729.31	654.717	6978.58	654.717	9313.28	654.717	6714.18	655.717	10232.3	654.717	8363.03	654.717	7182.41
670.603	1738.17	656.436	6929.39	656.436	9358.75	656.436	6663.19	657.436	10365.2	656.436	8299.53	656.436	7196.32
672.324	1804.04	658.157	7018.51	658.157	9322.95	658.157	6596.2	659.157	10413.7	658.157	8266.97	658.157	7192.06
674.042	1776.9	659.875	6918.68	659.875	9318.84	659.875	6723.21	660.875	10284.8	659.875	8257.98	659.875	7189.55
675.763	1713.77	661.596	6924.03	661.596	9347.78	661.596	6616.21	662.596	10249.9	661.596	8162.07	661.596	7188.39
677.48	1626.62	663.313	7018.99	663.313	9289.94	663.313	6699.22	664.313	10350.7	663.313	8206.12	663.313	7164.23
679.2	1695.48	665.033	6923.05	665.033	9259.66	665.033	6560.23	666.033	10234.7	665.033	8173.56	665.033	7146.33
680.917	1725.35	666.75	6951.78	666.75	9299.62	666.75	6553.24	667.75	10270.3	666.75	8110.13	666.75	7160.8
682.636	1710.21	668.469	7011.69	668.469	9301.01	668.469	6604.25	669.469	10264.3	668.469	8071.68	668.469	7158.8
684.352	1743.08	670.185	7001.46	670.185	9248.69	670.185	6601.26	671.185	10202.7	670.185	8124.57	670.185	7145.52
686.071	1733.93	671.904	6837.33	671.904	9267.99	671.904	6606.27	672.904	10292.8	671.904	8015.4	671.904	7119.5
687.787	1706.8	673.62	6866.06	673.62	9217.04	673.62	6623.28	674.62	10284.7	673.62	8228.88	673.62	7133.43
689.504	1670.66	675.337	6951.29	675.337	9309.35	675.337	6572.29	676.337	10250.9	675.337	8160.96	675.337	7154.34
691.219	1676.53	677.052	6948.85	677.052	9306.6	677.052	6671.3	678.052	10179.6	677.052	8118.09	677.052	7172.27
692.936	1733.39	678.769	6895.77	678.769	9276.32	678.769	6632.31	679.769	10231.3	678.769	8160.67	678.769	7163.2
694.651	1706.24	680.484	6873.85	680.484	9285.98	680.484	6505.32	681.484	10283	680.484	8141.37	680.484	7127.83
696.367	1673.11	682.2	6970.76	682.2	9188.2	682.2	6612.33	683.2	10215	682.2	8092.6	682.2	7119.07
698.081	1696.97	683.914	6950.79	683.914	9273.62	683.914	6623.34	684.914	10213.2	683.914	8088.03	683.914	7121
699.797	1744.84	685.63	6940.56	685.63	9263.99	685.63	6614.35	686.63	10199.7	685.63	8145.34	685.63	7150.09
701.51	1660.7	687.343	6922.54	687.343	9279.16	687.343	6615.35	688.343	10172.3	687.343	8036.17	687.343	7150.76
703.225	1732.57	689.058	6879.2	689.058	9280.55	689.058	6628.36	690.058	10219.7	689.058	8019.82	689.058	7148.94
704.937	1687.41	690.77	6748.18	690.77	9237.87	690.77	6645.37	691.77	10086.6	690.77	8066.81	690.77	7112.46
706.65	1702.28	692.483	6952.24	692.483	9173.15	692.483	6596.38	693.483	10147.9	692.483	7922.28	692.483	7088.9
708.364	1726.14	694.197	6938.12	694.197	9219.99	694.197	6685.39	695.197	10290.3	694.197	8190.28	694.197	7087.8
710.075	1765.01	695.908	6883.08	695.908	9228.28	695.908	6584.4	696.908	10142.2	695.908	8157.72	695.908	7135.97
711.789	1701.88	697.622	6785.19	697.622	9327.47	697.622	6553.41	698.622	10144.7	697.622	8010.31	697.622	7169.45
713.5	1749.72	699.333	6926.91	699.333	9287.54	699.333	6614.42	700.333	10162.2	699.333	7968.91	699.333	7143.72
715.21	1821.59	701.043	6932.26	701.043	9164.97	701.043	6465.43	702.043	10295.1	701.043	8001.18	701.043	7100.87
716.923	1845.45	702.756	6951.26	702.756	9229.72	702.756	6482.44	703.756	10230.3	702.756	8133.63	702.756	7085.49
718.633	1890.32	704.466	6792.98	704.466	9189.79	704.466	6609.45	705.466	10194.3	704.466	8002.36	704.466	7092.78
720.344	1947.18	706.177	6815.87	706.177	9181.54	706.177	6626.46	707.177	10183	706.177	8036.1	706.177	7079.08
722.054	1875.04	707.887	6889.4	707.887	9192.58	707.887	6605.47	708.887	10157.7	707.887	7954.91	707.887	7079.3
723.763	1748.9	709.596	6908.39	709.596	9174.69	709.596	6570.47	710.596	10161.3	709.596	8009.28	709.596	7072.85
725.473	1703.77	711.306	6878.68	711.306	9169.2	711.306	6559.48	712.306	10180.9	711.306	8107.85	711.306	7072.17
727.182	1712.63	713.015	6804.17	713.015	9196.76	713.015	6498.49	714.015	10122.5	713.015	7992.78	713.015	7091.97
728.89	1712.49	714.723	6799.79	714.723	9203.67	714.723	6553.5	715.723	10077	714.723	7929.28	714.723	7063.87
730.6	1712.35	716.433	6849.95	716.433	9081.1	716.433	6520.51	717.433	10059.2	716.433	7893.77	716.433	7045.1
732.307	1670.21	718.14	6905.94	718.14	9174.77	718.14	6509.52	719.14	10124.8	718.14	7976.13	718.14	7040.81
734.014	1670.08	719.847	6813.9	719.847	9141.74	719.847	6512.53	720.847	10113.4	719.847	7909.68	719.847	7049.3
735.723	1723.94	721.556	6815.36	721.556	9108.69	721.556	6425.54	722.556	10059.3	721.556	7969.94	721.556	7043.09
737.43	1567.81	723.263	6904.48	723.263	9156.92	723.263	6448.55	724.263	10136.6	723.263	7841.62	723.263	7019.41
739.136	1756.65	724.969	6775.43	724.969	9031.59	724.969	6475.56	725.969	10115.7	724.969	7851.78	724.969	6993.03
740.841	1771.52	726.674	6806.1	726.674	9066.04	726.674	6452.57	727.674	10097.9	726.674	7912.11	726.674	6986.61
742.549	1732.38	728.382	6749.12	728.382	9122.53	728.382	6531.58	729.382	10083.3	728.382	7948.8	728.382	7021.92
744.254	1741.25	730.087	6863.56	730.087	9092.25	730.087	6520.59	731.087	10081.5	730.087	7870.57	730.087	7001.67
745.959	1687.12	731.792	6781.26	731.792	9015.13	731.792	6535.6	732.792	10090.4	731.792	7889.57	731.792	6962.42
747.664	1719.96	733.497	6887.92	733.497	9035.81	733.497	6488.6	734.497	9981.89	733.497	7820.18	733.497	6975.51
749.37	1710.83	735.203	6696.51	735.203	9103.32	735.203	6393.61	736.203	10091.2	735.203	7755.2	735.203	6984.06
751.074	1761.69	736.907	6760.31	736.907	9012.42	736.907	6484.62	737.907	10038.2	736.907	7912.7	736.907	6981.01
752.777	1704.56	738.61	6736.44	738.61	9060.65	738.61	6451.63	739.61	9986.22	738.61	7903.72	738.61	6962.83
754.48	1731.42	740.313	6794.4	740.313	9034.5	740.313	6384.64	741.313	10033.6	740.313	7806.33	740.313	6974.96
756.183	1698.28	742.016	6782.22	742.016	9049.66	742.016	6461.65	743.016	9954.97	742.016	7913.74	742.016	6974.82
757.888	1710.14	743.721	6807.05	743.721	9060.7	743.721	6424.66	744.721	9990.6	743.721	7788.35	743.721	6976.67
759.59	1638.01	745.423	6798.77	745.423	9040.06	745.423	6537.67	746.423	10076.4	745.423	7870.71	745.423	6976.68
761.292	1634.87	747.125	6706.73	747.125	9078.64	747.125	6444.68	748.125	9930.45	747.125	7811.63	747.125	7007.51
762.994	1685.73	748.827	6768.58	748.827	9144.77	748.827	6401.69	749.827	9981.04	748.827	7833.59	748.827	7025.74
764.695	1661.59	750.528	6752.51	750.528	9063.52	750.528	6400.7	751.528	9984.67	750.528	7778.93	750.528	6993.79
766.398	1694.45	752.231	6720.85	752.231	9009.82	752.231	6379.71	753.231	9996.79	752.231	7691.85	752.231	6961.88
768.099	1598.32	753.932	6689.19	753.932	9048.4	753.932	6400.72	754.932	9959.78	753.932	7868.5	753.932	6951.67
769.799	1667.18	755.632	6821.17	755.632	8994.7	755.632	6465.73	756.632	9965.49	755.632	7902.24	755.632	6949.34
771.499	1655.05	757.332	6787.56	757.332	9020.89	757.332	6492.74	758.332	9984.03	757.332	7841.76	757.332	6958.97
773.199	1552.89	759.032	6750.06	759.032	9064.98	759.032	6451.74	760.032	9982.32	759.032	7655.98	759.032	6960.73
774.898	1603.76	760.731	6728.15	760.731	8989.24	760.731	6412.75	761.731	10000.9	760.731	7728.02	760.731	6966.54
776.598	1540.62	762.431	6710.12	762.431	9067.77	762.431	6421.76	763.431	9875.16	762.431	7777.97	762.431	6960.97
778.298	1543.49	764.131	6816.77	764.131	9014.07	764.131	6358.77	765.131	9943.91	764.131	7820.55	764.131	6954.93
779.997	1585.36	765.83	6783.17	765.83	8982.4	765.83	6485.78	766.83	9918.64	765.83	7683.38	765.83	6936.7
781.695	1555.2	767.528	6831.38	767.528	9033.39	767.528	6522.79	768.528	9900.91	767.528	7761.32	767.528	6951.56
783.393	1636.07	769.226	6714.01	769.226	9043.04	769.226	6425.8	770.226	9951.5	769.226	7845.15	769.226	6980.23
785.09	1533.93	770.923	6740.79	770.923	9070.61	770.923	6370.81	771.923	10002.1	770.923	7808.17	770.923	6977.2
786.787	1497.8	772.62	6789	772.62	9033.44	772.62	6441.82	773.62	9923.4	772.62	7704.89	772.62	6978.39
788.484	1566.66	774.317	6800.2	774.317	9074.77	774.317	6458.83	775.317	9923.82	774.317	7768.1	774.317	7000.32
790.181	1623.52	776.014	6754.91	776.014	9111.98	776.014	6419.84	777.014	9957.32	776.014	7787.1	776.014	6992.39
791.877	1554.38	777.71	6818.71	777.71	8983.9	777.71	6366.85	778.71	10018.6	777.71	7760.44	777.71	6955.7
793.573	1590.24	779.406	6783.15	779.406	9005.95	779.406	6391.86	780.406	10000.8	779.406	7861.95	779.406	6936.92
795.268	1653.11	781.101	6796.3	781.101	9036.27	781.101	6410.87	782.101	9934.94	781.101	7819.07	781.101	6962.61
796.963	1652.97	782.796	6729.58	782.796	9019.76	782.796	6447.87	783.796	9979.11	782.796	7820.4	782.796	6937.64
798.658	1589.83	784.491	6779.74	784.491	8949.53	784.491	6450.88	785.491	9941.08	784.491	7899.81	784.491	6937.38
800.353	1580.69	786.186	6859.12	786.186	9055.61	786.186	6473.89	787.186	9983.12	786.186	7912.93	786.186	6941.84
802.047	1550.56	787.88	6714.47	787.88	8989.51	787.88	6500.9	788.88	9903.37	787.88	7837.71	787.88	6949.61
803.741	1592.42	789.574	6819.18	789.574	8993.66	789.574	6457.91	790.574	9991.35	789.574	7750.64	789.574	6927.08
805.435	1502.29	791.268	6771.94	791.268	9011.58	791.268	6500.92	792.268	9927.67	791.268	7922.87	791.268	6960.52
807.128	1595.13	792.961	6767.56	792.961	9080.47	792.961	6471.93	793.961	10039.2	792.961	7847.58	792.961	6973.19
808.821	1562	794.654	6823.56	794.654	9029.52	794.654	6390.94	795.654	9949.79	794.654	7922.58	794.654	6991.09
810.514	1600.87	796.347	6815.28	796.347	9090.14	796.347	6565.95	797.347	9965.12	796.347	7835.5	796.347	6978.24
812.206	1627.73	798.039	6847.9	798.039	9028.17	798.039	6448.96	799.039	9956.94	798.039	7804.41	798.039	6976.89
813.898	1567.6	799.731	6818.19	799.731	9047.47	799.731	6615.97	800.731	9992.63	799.731	7820.47	799.731	6973.6
815.59	1636.44	801.423	6804.07	801.423	9087.44	801.423	6466.98	802.423	9945.99	801.423	7864.53	801.423	7000.43
817.282	1537.31	803.115	6793.84	803.115	9098.47	803.115	6429.99	804.115	10031.8	803.115	7848.17	803.115	7015.44
818.973	1597.17	804.806	6769.98	804.806	9098.49	804.806	6531	805.806	9859.13	804.806	7846.55	804.806	7007.61
820.663	1618.04	806.496	6783.12	806.496	9072.33	806.496	6432	807.496	10011.2	806.496	7887.66	806.496	6999.9
822.354	1575.9	808.187	6850.81	808.187	9091.64	808.187	6521.01	809.187	10001	808.187	7866.88	808.187	7014.37
824.044	1554.76	809.877	6733.44	809.877	9127.47	809.877	6562.02	810.877	10060.1	809.877	7819.59	809.877	7013.96
825.734	1611.62	811.567	6834.26	811.567	9054.48	811.567	6495.03	812.567	9967.52	811.567	7928.47	811.567	6998.16
827.423	1563.48	813.256	6946.76	813.256	9075.16	813.256	6522.04	814.256	10025.6	813.256	7903.27	813.256	6998.44
829.111	1614.35	814.944	6837.17	814.944	9109.61	814.944	6453.05	815.944	9974.68	814.944	7910.49	814.944	6997.25
830.799	1563.21	816.632	6803.56	816.632	9032.49	816.632	6422.06	817.632	9965.49	816.632	7989.91	816.632	6995.79
832.488	1620.07	818.321	6822.56	818.321	9093.11	818.321	6491.07	819.321	9994.71	818.321	7792.41	818.321	6976.18
834.176	1526.93	820.009	6757.79	820.009	9038.04	820.009	6406.08	821.009	9967.31	820.009	7946.96	820.009	6996.51
835.864	1544.8	821.697	6881.97	821.697	9117.94	821.697	6419.09	822.697	10057.4	821.697	7862.83	821.697	7013.72
837.552	1583.66	823.385	6819.14	823.385	9134.48	823.385	6504.1	824.385	10035.4	823.385	7743.34	823.385	7038.98
839.239	1523.53	825.072	6793.33	825.072	9109.71	825.072	6543.11	826.072	9947.12	825.072	8001.03	825.072	7025.53
840.924	1520.39	826.757	6794.79	826.757	9093.2	826.757	6482.12	827.757	10009.5	826.757	8022.98	826.757	7002.8
842.611	1532.24	828.444	6780.67	828.444	9078.44	828.444	6467.13	829.444	9983.12	828.444	7818.04	828.444	7012.15
844.297	1586.11	830.13	6778.23	830.13	9157.42	830.13	6386.13	831.13	10611.3	830.13	7906.3	830.13	7052.29
845.983	1549.97	831.816	7219.95	831.816	9405.65	831.816	6795.14	832.816	10041.6	831.816	8514.63	831.816	7093.25
847.669	1519.84	833.502	6835.69	833.502	9190.51	833.502	6464.15	834.502	10084.7	833.502	7888.32	833.502	7519.54
849.354	1585.7	835.187	6765.07	835.187	9108.43	835.187	6451.16	836.187	10044.5	835.187	7883.75	835.187	7019.15
851.037	1576.55	836.87	6786.01	836.87	9017.54	836.87	6480.17	837.87	10041.7	836.87	7966.11	836.87	6956.09
852.722	1672.41	838.555	6799.16	838.555	9002.4	838.555	6437.18	839.555	10112.6	838.555	7936.5	838.555	6956.22
854.406	1510.28	840.239	6769.45	840.239	9076.8	840.239	6462.19	841.239	9936.65	840.239	7908.36	840.239	6965.25
856.091	1594.14	841.924	6768.96	841.924	9005.19	841.924	6355.2	842.924	10090.9	841.924	7813.92	841.924	6963.58
857.772	1516.01	843.605	6741.2	843.605	9032.75	843.605	6448.21	844.605	9993	843.605	8005.3	843.605	6962.54
859.456	1467.86	845.289	6892.66	845.289	9075.48	845.289	6601.22	846.289	9884.4	845.289	7959.48	845.289	6983.08
861.139	1590.72	846.972	6804.51	846.972	9057.58	846.972	6514.23	847.972	9898.66	846.972	7814.95	846.972	6995.03
862.822	1551.59	848.655	6770.91	848.655	9096.17	848.655	6475.24	849.655	9971.69	848.655	7882.65	848.655	7009.26
864.502	1524.45	850.335	6758.72	850.335	9109.96	850.335	6492.25	851.335	9967.84	850.335	7969.43	850.335	7008.25
866.185	1539.32	852.018	6830.31	852.018	9052.12	852.018	6347.26	853.018	9937.23	852.018	7886.77	852.018	6998.71
867.867	1509.17	853.7	6818.14	853.7	9086.58	853.7	6630.26	854.7	10000.6	853.7	8000.07	853.7	6983.81
869.548	1527.04	855.381	6866.35	855.381	9059.04	855.381	6555.27	856.381	9995.67	855.381	8007.29	855.381	7007.6
871.228	1541.9	857.061	6854.18	857.061	9126.56	857.061	6454.28	858.061	10005.7	857.061	7949.68	857.061	7009.12
872.908	1481.77	858.741	6779.65	858.741	9072.85	858.741	6479.29	859.741	9920.62	858.741	7933.33	858.741	7014.09
874.589	1463.63	860.422	6862.93	860.422	9072.87	860.422	6516.3	861.422	10055.6	860.422	8006.85	860.422	6969.46
876.268	1544.48	862.101	6743.61	862.101	8990.24	862.101	6485.31	863.101	9979.06	862.101	7854.95	862.101	6957.66
877.948	1565.35	863.781	6861.96	863.781	9059.13	863.781	6542.32	864.781	9991.19	863.781	8065.49	863.781	6972.4
879.627	1523.21	865.46	6695.89	865.46	9100.47	865.46	6553.33	866.46	10026.8	865.46	7991.67	865.46	7009.21
881.305	1502.08	867.138	6788.9	867.138	9100.48	867.138	6516.34	868.138	10004.8	867.138	7903.13	867.138	7025.73
882.984	1516.94	868.817	6926.72	868.817	9130.81	868.817	6535.35	869.817	10034	868.817	8106.3	868.817	7021.47
884.662	1504.79	870.495	6745.06	870.495	9096.38	870.495	6496.36	871.495	10037.6	870.495	8050.17	870.495	7036.22
886.339	1543.65	872.172	6888.73	872.172	9154.26	872.172	6619.37	873.172	9956.78	872.172	8108.95	872.172	7021.53
888.017	1489.52	873.85	6892.14	873.85	9086.78	873.85	6538.38	874.85	9990.28	873.85	8030.72	873.85	7050.7
889.693	1591.38	875.526	6981.27	875.526	9201.12	875.526	6603.39	876.526	10065.5	875.526	8015.84	875.526	7041.63
891.37	1606.25	877.203	6939.86	877.203	9096.45	877.203	6464.4	878.203	10060.5	877.203	8024.53	877.203	7050.24
893.048	1522.1	878.881	6873.14	878.881	9136.41	878.881	6581.4	879.881	10095.1	878.881	8067.18	878.881	7015.11
894.723	1599.96	880.556	6829.8	880.556	9096.49	880.556	6650.41	881.556	10061.3	880.556	8146.6	880.556	7032.68
896.399	1509.83	882.232	6819.57	882.232	9166.75	882.232	6495.42	883.232	10076.6	882.232	8065.41	882.232	7064.44
898.073	1560.69	883.906	6844.41	883.906	9217.73	883.906	6646.43	884.906	10005.4	883.906	8080	883.906	7080.21
899.749	1605.56	885.582	6828.32	885.582	9135.1	885.582	6621.44	886.582	10121.2	885.582	8182.99	885.582	7071.47
901.425	1578.41	887.258	7086.93	887.258	9173.68	887.258	6554.45	888.258	10027.6	887.258	8135.69	887.258	7047.65
903.098	1560.28	888.931	6897.48	888.931	9126.87	888.931	6513.46	889.931	10044	888.931	8132.6	888.931	7046.88
904.773	1578.14	890.606	6935.95	890.606	9140.66	890.606	6640.47	891.606	10183.2	890.606	8141.29	890.606	7043.34
906.446	1530.01	892.279	6958.84	892.279	9179.25	892.279	6681.48	893.279	10059.7	892.279	8256.06	892.279	7088.69
908.12	1592.87	893.953	7014.84	893.953	9239.87	893.953	6582.49	894.953	10159.5	893.953	8177.83	893.953	7080.88
909.793	1613.72	895.626	6989.03	895.626	9110.41	895.626	6593.5	896.626	10169.4	895.626	8152.64	895.626	7068.39
911.466	1571.59	897.299	6867.76	897.299	9195.83	897.299	6598.51	898.299	10199.7	897.299	8251.2	897.299	7056.89
913.138	1523.45	898.971	6919.87	898.971	9198.6	898.971	6639.52	899.971	10108.2	898.971	8172.97	898.971	7116.73
914.811	1550.32	900.644	6987.57	900.644	9290.9	900.644	6708.52	901.644	10099	900.644	8172.82	900.644	7129.61
916.482	1583.18	902.315	7014.34	902.315	9233.06	902.315	6675.53	903.315	10223.3	902.315	8181.51	902.315	7136.29
918.154	1532.03	903.987	6933.99	903.987	9253.75	903.987	6686.54	904.987	10224.8	903.987	8297.76	903.987	7132.25
919.824	1561.89	905.657	7036.75	905.657	9273.04	905.657	6697.55	906.657	10171.7	905.657	8257.83	905.657	7123.27
921.496	1567.76	907.329	6981.71	907.329	9205.56	907.329	6742.56	908.329	10162.6	907.329	8484.58	907.329	7136.48
923.166	1603.62	908.999	6940.32	908.999	9322.67	908.999	6691.57	909.999	10317.8	908.999	8354.85	908.999	7135.83
924.837	1573.49	910.67	6984.63	910.67	9263.45	910.67	6788.58	911.67	10344.9	910.67	8283.98	910.67	7191.61
926.506	1540.34	912.339	6978.3	912.339	9410.85	912.339	6723.59	913.339	10239.5	912.339	8422.33	912.339	7211.68
928.177	1549.2	914.01	7008.98	914.01	9348.88	914.01	6678.6	915.01	10322.2	914.01	8373.56	914.01	7208.08
929.845	1633.07	915.678	7090.31	915.678	9275.9	915.678	6781.61	916.678	10362.1	915.678	8455.92	915.678	7174.16
931.513	1617.93	917.346	6980.73	917.346	9336.52	917.346	6764.62	918.346	10344.3	917.346	8441.04	917.346	7167.88
933.183	1617.8	919.016	7064.01	919.016	9288.33	919.016	6793.63	920.016	10288.1	919.016	8433.53	919.016	7169.31
934.85	1608.65	920.683	7141.44	920.683	9304.88	920.683	6812.64	921.683	10356.8	920.683	8452.53	920.683	7180.69
936.519	1605.52	922.352	7090.3	922.352	9391.67	922.352	6841.65	923.352	10411.7	922.352	8596.77	922.352	7230.75
938.186	1545.38	924.019	7142.41	924.019	9405.46	924.019	6960.65	925.019	10402.5	924.019	8533.27	924.019	7227.4
939.855	1599.24	925.688	7241.27	925.688	9302.17	925.688	6867.66	926.688	10273.6	925.688	8567.01	925.688	7197.83
941.521	1650.11	927.354	7201.82	927.354	9349.02	927.354	6892.67	928.354	10462	927.354	8619.9	927.354	7192.4
943.187	1562.96	929.02	7271.46	929.02	9371.07	929.02	6867.68	930.02	10364.1	929.02	8577.03	929.02	7217.36
944.854	1556.83	930.687	7216.43	930.687	9380.73	930.687	6988.69	931.687	10409.3	930.687	8613.72	930.687	7249
946.519	1571.69	932.352	7215.94	932.352	9453.75	932.352	6949.7	933.352	10284.8	932.352	8598.84	932.352	7246.07
948.184	1529.56	934.017	7207.66	934.017	9358.73	934.017	6888.71	935.017	10416.6	934.017	8715.08	934.017	7256.54
949.851	1583.42	935.684	7144.83	935.684	9453.78	935.684	6959.72	936.684	10337.9	935.684	8869.63	935.684	7248.98
951.515	1544.27	937.348	7325.51	937.348	9417.99	937.348	6826.73	938.348	10308.3	937.348	8624.91	937.348	7281.7
953.179	1580.13	939.012	7165.28	939.012	9475.85	939.012	6833.74	940.012	10438	939.012	8680.83	939.012	7294.07
954.845	1610	940.678	7209.6	940.678	9480.01	940.678	6992.75	941.678	10389.3	940.678	8732.25	940.678	7288.4
956.508	1630.87	942.341	7138.98	942.341	9397.38	942.341	6889.76	943.341	10384.3	942.341	8581.82	942.341	7272.63
958.171	1603.73	944.004	7103.43	944.004	9444.23	944.004	6884.77	945.004	10433.8	944.004	8643.55	944.004	7242.85
959.836	1528.58	945.669	7215.92	945.669	9362.98	945.669	6847.78	946.669	10445.9	945.669	8525.54	945.669	7249.96
961.498	1561.44	947.331	7207.64	947.331	9423.6	947.331	6814.79	948.331	10348	947.331	8528.34	947.331	7233.41
963.161	1636.31	948.994	7146.76	948.994	9367.14	948.994	6731.79	949.994	10396.5	948.994	8572.39	948.994	7233.48
964.822	1588.17	950.655	7134.59	950.655	9365.78	950.655	6830.8	951.655	10352	950.655	8533.93	950.655	7214.68
966.486	1498.04	952.319	6993.84	952.319	9363.04	952.319	6731.81	953.319	10331	952.319	8374.67	952.319	7217.9
968.147	1659.9	953.98	6991.41	953.98	9345.15	953.98	6718.82	954.98	10311.1	953.98	8392.2	953.98	7185.57
969.808	1614.76	955.641	7018.18	955.641	9259.77	955.641	6655.83	956.641	10311.5	955.641	8458.35	955.641	7160.03
971.469	1581.62	957.302	7134.58	957.302	9301.11	957.302	6668.84	958.302	10325.8	957.302	8353.6	957.302	7161.31
973.131	1650.48	958.964	6968.51	958.964	9303.88	958.964	6647.85	959.964	10290.9	958.964	8169.28	958.964	7149.89
974.791	1566.35	960.624	6888.15	960.624	9206.1	960.624	6600.86	961.624	10288.1	960.624	8179.45	960.624	7120.93
976.45	1563.21	962.283	6874.03	962.283	9255.7	962.283	6681.87	963.283	10268.2	962.283	8210.24	962.283	7141.05
978.11	1509.07	963.943	6978.72	963.943	9312.2	963.943	6588.88	964.943	10141.4	963.943	8096.65	963.943	7122.43
979.771	1553.93	965.604	6822.39	965.604	9118	965.604	6541.89	966.604	10250.8	965.604	8114.18	965.604	7102.69
981.429	1598.8	967.262	6833.59	967.262	9241.98	967.262	6454.9	968.262	10125.1	967.262	8114.11	967.262	7056.07
983.088	1535.66	968.921	6870.12	968.921	9115.28	968.921	6465.91	969.921	10206.7	968.921	7978.41	968.921	7079.95
984.746	1640.53	970.579	6770.28	970.579	9189.67	970.579	6410.92	971.579	10196.4	970.579	7875.13	970.579	7038.21
986.404	1574.38	972.237	6851.6	972.237	9094.65	972.237	6447.92	973.237	10142.3	972.237	8006.11	972.237	7047.69
988.063	1610.24	973.896	6804.36	973.896	9142.87	973.896	6484.93	974.896	10233.5	973.896	7848.32	973.896	7015.45
989.72	1580.11	975.553	6798.03	975.553	9076.78	975.553	6447.94	976.553	10167.6	975.553	7999.93	975.553	7027.55
991.377	1606.97	977.21	6766.38	977.21	9123.62	977.21	6430.95	978.21	10067.6	977.21	7952.63	977.21	6999.21
993.034	1522.84	978.867	6814.59	978.867	9039.62	978.867	6453.96	979.867	10176.9	978.867	7939.22	978.867	6998.62
994.69	1648.68	980.523	6817.99	980.523	9089.22	980.523	6396.97	981.523	10096.1	980.523	7856.57	980.523	6986.19
996.346	1522.55	982.179	6862.31	982.179	9074.08	982.179	6443.98	983.179	10035.6	982.179	7969.87	982.179	7008.36
998.002	1654.41	983.835	6774.16	983.835	9101.65	983.835	6484.99	984.835	10123.6	983.835	7993.3	983.835	7007.59
999.657	1591.28	985.49	6867.18	985.49	9069.99	985.49	6438	986.49	10074.8	985.49	7895.91	985.49	6984.48
1001.31	1645.14	987.147	6817.99	987.147	9001.14	987.147	6409.01	988.147	10003.6	987.147	7911.97	987.147	6952.63
1002.97	1614.99	988.802	6813.6	988.802	9024.57	988.802	6538.02	989.802	10131.1	988.802	8026.74	988.802	6956.37
1004.62	1584.86	990.456	6918.31	990.456	9060.39	990.456	6463.03	991.456	9946.74	990.456	8031.01	990.456	6968.32
1006.28	1611.72	992.11	6837.95	992.11	9035.62	992.11	6576.04	993.11	10079.6	992.11	8022.03	992.11	6994.48
1007.93	1665.59	993.76	6991.36	993.76	9119.66	993.76	6433.04	994.76	10021.2	993.76	7973.26	993.76	6994.02
1009.59	1671.45	995.42	6895.42	995.42	9035.65	995.42	6610.05	996.42	10045.1	995.42	8148.44	995.42	6984.14
1011.24	1584.31	997.07	6968.95	997.07	9048.06	997.07	6539.06	998.07	10059.3	997.07	8151.31	997.07	6987.67
1012.89	1635.17	998.72	6982.09	998.72	9133.48	998.72	6618.07	999.72	10104.6	998.72	8158.53	998.72	7010.17
1014.55	1632.04	1000.38	6940.7	1000.38	9071.52	1000.38	6615.08	1001.38	10109.3	1000.38	8106.82	1000.38	7014.51
1016.2	1592.9	1002.03	6891.51	1002.03	9097.7	1002.03	6514.09	1003.03	10093.6	1002.03	8059.52	1002.03	7005.74
1017.85	1625.77	1003.68	6953.36	1003.68	9114.25	1003.68	6481.1	1004.68	10031	1003.68	8088.84	1003.68	7030.74
1019.5	1667.62	1005.33	6894.43	1005.33	9129.41	1005.33	6458.11	1006.33	10193.8	1005.33	8093.11	1005.33	7024.56
1021.15	1592.48	1006.98	6932.9	1006.98	9068.83	1006.98	6551.12	1007.98	10142.9	1006.98	8064.97	1006.98	6997.76
1022.8	1649.35	1008.63	6922.67	1008.63	9046.8	1008.63	6548.13	1009.63	10046	1008.63	8038.31	1008.63	6977.33
1024.46	1664.21	1010.29	6795.56	1010.29	9068.86	1010.29	6485.14	1011.29	10043.2	1010.29	8035.21	1010.29	6989.93
1026.11	1637.08	1011.94	6830.14	1011.94	9086.78	1011.94	6428.15	1012.94	10048.9	1011.94	8054.22	1011.94	6996.68
1027.76	1579.92	1013.59	6806.27	1013.59	9063.38	1013.59	6357.16	1014.59	10099.5	1013.59	8076.17	1013.59	6995.94
1029.41	1687.79	1015.24	6809.67	1015.24	9078.55	1015.24	6498.17	1016.24	10049.7	1015.24	8024.46	1015.24	6990.03
1031.06	1636.65	1016.89	6984.51	1016.89	9067.55	1016.89	6443.18	1017.89	10167.6	1016.89	8053.78	1016.89	7001.29
1032.7	1660.52	1018.53	6902.2	1018.53	9088.23	1018.53	6514.18	1019.53	10061.2	1018.53	8164.13	1018.53	6981.91
1034.35	1660.38	1020.18	6956.26	1020.18	9020.75	1020.18	6467.19	1021.18	10174.8	1020.18	8032.85	1020.18	6990.34
1036	1582.23	1021.83	6938.24	1021.83	9104.79	1021.83	6548.2	1022.83	10223.2	1021.83	8193.3	1021.83	6977.34
1037.65	1675.1	1023.48	6968.92	1023.48	9023.54	1023.48	6481.21	1024.48	10117.9	1023.48	8028.14	1023.48	6989.86
1039.3	1665.96	1025.13	6997.65	1025.13	9082.78	1025.13	6480.22	1026.13	10127.9	1025.13	7988.21	1025.13	6974.69
1040.95	1632.83	1026.78	6845.21	1026.78	9071.78	1026.78	6437.23	1027.78	10160.3	1026.78	8010.24	1026.78	7026.71
1042.59	1641.69	1028.42	6994.73	1028.42	9186.12	1028.42	6494.24	1029.42	10209.8	1028.42	8188.36	1028.42	7042.9
1044.24	1635.55	1030.07	6980.6	1030.07	9104.88	1030.07	6567.25	1031.07	10194.2	1030.07	8064.46	1030.07	7026.92
1045.89	1587.41	1031.72	6964.53	1031.72	9077.34	1031.72	6454.26	1032.72	10194.6	1031.72	8139.45	1031.72	7028.25
1047.53	1728.28	1033.36	7018.58	1033.36	9219.23	1033.36	6583.27	1034.36	10245.2	1033.36	8098.05	1033.36	7073.24
1049.18	1662.14	1035.01	6877.83	1035.01	9171.04	1035.01	6608.28	1036.01	10184.7	1035.01	8274.7	1035.01	7061.22
1050.82	1722.01	1036.65	7015.66	1036.65	9066.37	1036.65	6643.29	1037.65	10286.5	1036.65	8158.16	1036.65	7021.04
1052.47	1673.86	1038.3	6970.37	1038.3	9153.17	1038.3	6468.3	1039.3	10203.6	1038.3	8135.91	1038.3	7038.73
1054.11	1634.72	1039.94	7077.02	1039.94	9186.24	1039.94	6529.31	1040.94	10270.2	1039.94	8181.44	1039.94	7079.96
1055.76	1658.59	1041.59	6967.44	1041.59	9169.72	1041.59	6486.31	1042.59	10243.9	1041.59	8110.57	1041.59	7055.89
1057.4	1619.45	1043.23	7039.03	1043.23	9113.27	1043.23	6565.32	1044.23	10307.3	1043.23	8141.37	1043.23	7052.18
1059.05	1706.32	1044.88	6945.03	1044.88	9206.95	1044.88	6554.33	1045.88	10244.7	1044.88	8306.23	1044.88	7076.3
1060.69	1652.16	1046.52	7001.04	1046.52	9219.37	1046.52	6579.34	1047.52	10351.9	1046.52	8332.6	1046.52	7112.39
1062.33	1652.03	1048.16	7029.77	1048.16	9222.13	1048.16	6608.35	1049.16	10259.3	1048.16	8288.26	1048.16	7103.32
1063.98	1699.89	1049.81	7097.46	1049.81	9183.59	1049.81	6625.36	1050.81	10280	1049.81	8416.29	1049.81	7069.82
1065.62	1789.76	1051.45	7036.58	1051.45	9139.52	1051.45	6510.37	1052.45	10322.1	1051.45	8234.92	1051.45	7073.32
1067.26	1690.62	1053.09	7018.56	1053.09	9255.24	1053.09	6431.38	1054.09	10255.1	1053.09	8286.34	1053.09	7111.75
1068.9	1732.47	1054.73	7144.7	1054.73	9258.02	1054.73	6540.39	1055.73	10375.2	1054.73	8271.46	1054.73	7130.64
1070.55	1744.34	1056.38	7052.65	1056.38	9200.18	1056.38	6697.4	1057.38	10336.1	1056.38	8278.75	1056.38	7099.72
1072.19	1756.2	1058.02	7085.27	1058.02	9202.95	1058.02	6580.41	1059.02	10347.1	1058.02	8321.33	1058.02	7095.52
1073.83	1744.07	1059.66	7036.08	1059.66	9253.93	1059.66	6629.42	1060.66	10283.4	1059.66	8390.43	1059.66	7138.8
1075.47	1704.93	1061.3	7039.49	1061.3	9303.54	1061.3	6574.43	1062.3	10316.9	1061.3	8303.36	1061.3	7134.57
1077.11	1716.79	1062.94	7093.55	1062.94	9198.87	1062.94	6653.44	1063.94	10271.4	1062.94	8294.37	1062.94	7140.39
1078.75	1728.65	1064.58	7095.01	1064.58	9326.98	1064.58	6688.44	1065.58	10293.1	1064.58	8354.63	1064.58	7154.56
1080.39	1767.52	1066.22	7104.27	1066.22	9304.97	1066.22	6597.45	1067.22	10353.3	1066.22	8338.28	1066.22	7174.71
1082.03	1740.38	1067.86	7010.26	1067.86	9258.15	1067.86	6682.46	1068.86	10443.4	1067.86	8346.97	1067.86	7139.94
1083.67	1680.24	1069.5	7187.05	1069.5	9255.41	1069.5	6629.47	1070.5	10402.1	1069.5	8326.19	1069.5	7141.1
1085.31	1818.1	1071.14	7180.72	1071.14	9293.99	1071.14	6598.48	1072.14	10370.5	1071.14	8396.77	1071.14	7148.39
1086.95	1766.96	1072.78	7125.69	1072.78	9249.93	1072.78	6707.49	1073.78	10355.9	1072.78	8377.47	1072.78	7133.4
1088.58	1766.83	1074.41	7121.29	1074.41	9216.89	1074.41	6762.5	1075.41	10466.3	1074.41	8403.84	1074.41	7102.92
1090.22	1736.69	1076.05	6959.12	1076.05	9221.04	1076.05	6671.51	1077.05	10465.7	1076.05	8471.47	1076.05	7121.34
1091.86	1637.56	1077.69	7206.03	1077.69	9300.95	1077.69	6706.52	1078.69	10453.2	1077.69	8393.23	1077.69	7138.82
1093.5	1817.4	1079.33	7147.1	1079.33	9274.79	1079.33	6801.53	1080.33	10437.6	1079.33	8387.19	1079.33	7191.62
1095.13	1724.27	1080.96	7132.98	1080.96	9405.67	1080.96	6664.54	1081.96	10420.9	1080.96	8457.76	1080.96	7193.56
1096.77	1793.13	1082.6	7214.31	1082.6	9289.98	1082.6	6685.55	1083.6	10442.6	1082.6	8490.03	1082.6	7205.56
1098.41	1739	1084.24	7176.8	1084.24	9354.73	1084.24	6632.56	1085.24	10503.9	1084.24	8426.53	1084.24	7177.83
1100.04	1780.87	1085.87	7139.3	1085.87	9324.45	1085.87	6759.57	1086.87	10573.7	1085.87	8567.9	1085.87	7217.73
1101.68	1843.73	1087.51	7115.44	1087.51	9400.22	1087.51	6732.57	1088.51	10419.2	1087.51	8511.76	1087.51	7199.95
1103.31	1735.58	1089.14	7222.09	1089.14	9296.94	1089.14	6747.58	1090.14	10461.3	1089.14	8597.07	1089.14	7216.56
1104.95	1768.44	1090.78	7204.07	1090.78	9398.88	1090.78	6638.59	1091.78	10460.6	1090.78	8436.33	1090.78	7190.9
1106.58	1789.31	1092.41	7156.82	1092.41	9301.1	1092.41	6739.6	1093.41	10468.4	1092.41	8542.26	1092.41	7215.68
1108.22	1762.17	1094.05	7162.18	1094.05	9390.65	1094.05	6768.61	1095.05	10613	1094.05	8506.75	1094.05	7195.52
1109.85	1813.04	1095.68	7284.42	1095.68	9327.3	1095.68	6761.62	1096.68	10530.1	1095.68	8469.77	1095.68	7222.17
1111.49	1740.89	1097.32	7200.17	1097.32	9396.19	1097.32	6734.63	1098.32	10645.9	1097.32	8600.75	1097.32	7215
1113.12	1812.76	1098.95	7197.73	1098.95	9361.77	1098.95	6817.64	1099.95	10653.7	1098.95	8509.26	1098.95	7223.88
1114.75	1851.62	1100.58	7238.15	1100.58	9381.07	1100.58	6744.65	1101.58	10628.5	1100.58	8646.13	1100.58	7238.62
1116.39	1800.48	1102.22	7227.92	1102.22	9466.49	1102.22	6757.66	1103.22	10639.5	1102.22	8651.88	1102.22	7291.69
1118.02	1845.35	1103.85	7163.15	1103.85	9485.79	1103.85	6764.67	1104.85	10573.7	1103.85	8554.49	1103.85	7278.84
1119.65	1782.2	1105.48	7219.15	1105.48	9348.06	1105.48	6765.68	1106.48	10553.8	1105.48	8672.21	1105.48	7245.06
1121.28	1761.07	1107.11	7212.82	1107.11	9425.21	1107.11	6804.69	1108.11	10619.3	1107.11	8561.56	1107.11	7250.7
1122.91	1739.93	1108.74	7272.71	1108.74	9461.05	1108.74	6713.7	1109.74	10652.8	1108.74	8673.39	1108.74	7268.87
1124.55	1877.8	1110.38	7163.14	1110.38	9385.3	1110.38	6746.7	1111.38	10651.1	1110.38	8568.63	1110.38	7262.96
1126.18	1850.66	1112.01	7219.14	1112.01	9454.19	1112.01	6753.71	1113.01	10779.7	1112.01	8617.1	1112.01	7263.99
1127.81	1829.51	1113.64	7277.1	1113.64	9456.96	1113.64	6732.72	1114.64	10718.1	1113.64	8658.28	1113.64	7300.47
1129.44	1838.38	1115.27	7298.04	1115.27	9503.81	1115.27	6745.73	1116.27	10719.6	1115.27	8644.88	1115.27	7315.24
1131.07	1787.24	1116.9	7287.81	1116.9	9501.07	1116.9	6766.74	1117.9	10726.3	1116.9	8768.49	1116.9	7316.22
1132.7	1817.11	1118.53	7209.39	1118.53	9472.16	1118.53	6787.75	1119.53	10692.5	1118.53	8644.58	1118.53	7311.72
1134.33	1831.97	1120.16	7316.05	1120.16	9510.75	1120.16	6826.76	1121.16	10732.5	1120.16	8712.21	1120.16	7319.19
1135.96	1900.82	1121.79	7270.76	1121.79	9512.14	1121.79	6801.77	1122.79	10702.9	1121.79	8661.97	1121.79	7333.7
1137.58	1963.68	1123.41	7272.22	1123.41	9509.41	1123.41	6858.78	1124.41	10742.8	1123.41	8738.43	1123.41	7318.26
1139.21	1879.55	1125.04	7240.56	1125.04	9468.1	1125.04	6761.79	1126.04	10735.7	1125.04	8803.11	1125.04	7307.45
1140.84	1924.41	1126.67	7203.05	1126.67	9490.15	1126.67	6920.8	1127.67	10752.1	1126.67	8873.69	1126.67	7302.74
1142.47	1861.28	1128.3	7356.46	1128.3	9497.06	1128.3	6869.81	1129.3	10781.4	1128.3	8745.36	1128.3	7333.81
1144.1	1828.13	1129.93	7283.9	1129.93	9559.06	1129.93	6890.82	1130.93	10787.1	1129.93	8745.21	1129.93	7339.05
1145.72	1845.99	1131.55	7316.53	1131.55	9501.23	1131.55	6943.83	1132.55	10867.6	1131.55	8806.94	1131.55	7343.48
1147.35	1896.86	1133.18	7212.79	1133.18	9546.69	1133.18	6802.83	1134.18	10838.1	1133.18	8823	1133.18	7352.87
1148.98	1881.72	1134.81	7231.78	1134.81	9574.26	1134.81	6847.84	1135.81	10834.2	1134.81	8815.49	1134.81	7358.6
1150.6	1842.59	1136.43	7272.2	1136.43	9505.41	1136.43	6842.85	1137.43	10834.6	1136.43	8881.64	1136.43	7340.81
1152.23	1890.44	1138.06	7337.94	1138.06	9538.48	1138.06	6829.86	1139.06	10911.9	1138.06	8852.03	1138.06	7360.49
1153.85	1854.31	1139.68	7393.95	1139.68	9617.01	1139.68	6836.87	1140.68	10930.4	1139.68	8980.06	1139.68	7371.68
1155.48	1836.17	1141.31	7259.05	1141.31	9515.1	1141.31	6927.88	1142.31	10863.5	1141.31	8819.32	1141.31	7366.62
1157.1	1926.04	1142.93	7254.66	1142.93	9582.61	1142.93	6874.89	1143.93	10841.5	1142.93	8866.39	1142.93	7380.85
1158.73	1865.9	1144.56	7345.73	1144.56	9633.61	1144.56	6909.9	1145.56	10992.5	1144.56	8852.99	1144.56	7382.19
1160.35	1955.75	1146.18	7413.42	1146.18	9516.52	1146.18	6828.91	1147.18	10850.8	1146.18	8863.15	1146.18	7394.49
1161.98	1901.62	1147.81	7262.94	1147.81	9688.71	1147.81	6849.92	1148.81	10944.1	1147.81	8818.8	1147.81	7421.58
1163.6	1904.48	1149.43	7246.86	1149.43	9662.53	1149.43	6900.93	1150.43	10813.1	1149.43	8890.85	1149.43	7445.25
1165.23	1898.35	1151.06	7332.09	1151.06	9600.6	1151.06	6965.94	1152.06	10924.6	1151.06	8945.22	1151.06	7417.76
1166.85	1796.21	1152.68	7351.07	1152.68	9648.83	1152.68	6978.95	1153.68	10959.2	1152.68	8958.33	1152.68	7420.52
1168.47	1931.06	1154.3	7399.29	1154.3	9633.68	1154.3	6895.96	1155.3	10861.3	1154.3	8893.35	1154.3	7415.35
1170.09	1852.92	1155.92	7250.75	1155.92	9582.74	1155.92	6860.97	1156.92	10967.4	1155.92	8934.46	1155.92	7405.76
1171.72	1879.79	1157.55	7281.43	1157.55	9626.86	1157.55	6895.97	1158.55	10996.6	1157.55	8870.96	1157.55	7381.45
1173.34	1858.65	1159.17	7316.01	1159.17	9552.47	1159.17	6868.98	1160.17	10978.9	1159.17	8859.03	1159.17	7408.52
1174.96	1789.52	1160.79	7327.2	1160.79	9687.47	1160.79	6777.99	1161.79	10848.9	1160.79	8833.83	1160.79	7413.68
1176.58	1885.37	1162.41	7330.61	1162.41	9619.97	1162.41	6857	1163.41	10904.9	1162.41	8983.96	1162.41	7448.55
1178.2	1885.23	1164.03	7252.2	1164.03	9694.42	1164.03	6910.01	1165.03	10972.5	1164.03	8864.48	1164.03	7447.85
1179.82	1855.1	1165.65	7427.04	1165.65	9691.67	1165.65	6897.02	1166.65	10924.8	1165.65	8889.38	1165.65	7473.99
1181.44	1866.96	1167.27	7274.6	1167.27	9708.2	1167.27	6868.03	1168.27	11052.4	1167.27	8812.62	1167.27	7483.72
1183.06	1890.83	1168.89	7299.43	1168.89	9724.72	1168.89	6807.04	1169.89	11056	1168.89	8889.08	1168.89	7483.11
1184.68	1857.68	1170.51	7474.27	1170.51	9650.41	1170.51	6862.05	1171.51	11019	1170.51	8953.76	1170.51	7419.55
1186.3	1845.55	1172.13	7193.26	1172.13	9525.06	1172.13	6901.06	1173.13	10974.5	1172.13	9011.15	1172.13	7378.29
1187.92	1887.41	1173.75	7358.36	1173.75	9622.87	1173.75	6852.07	1174.75	11020.8	1173.75	8881.35	1173.75	7386.88
1189.54	1806.28	1175.37	7338.39	1175.37	9620.11	1175.37	6873.08	1176.37	11015.9	1175.37	9047.69	1175.37	7414.37
1191.16	1860.14	1176.99	7367.12	1176.99	9604.99	1176.99	6960.09	1177.99	11026.9	1176.99	9029.86	1176.99	7404.17
1192.77	1859.99	1178.6	7325.72	1178.6	9625.69	1178.6	6911.09	1179.6	11015.5	1178.6	8929.52	1178.6	7415.83
1194.39	1859.86	1180.22	7214.19	1180.22	9669.77	1180.22	6964.1	1181.22	11126	1180.22	8908.75	1180.22	7456.8
1196.01	1913.72	1181.84	7400.72	1181.84	9727.62	1181.84	6965.11	1182.84	11171.2	1181.84	9100.14	1181.84	7478.1
1197.63	1883.59	1183.46	7384.65	1183.46	9680.85	1183.46	7052.12	1184.46	11119.3	1183.46	9024.85	1183.46	7463.1
1199.24	1877.45	1185.07	7512.72	1185.07	9651.93	1185.07	6951.13	1186.07	11106.8	1185.07	9008.5	1185.07	7445.26
1200.86	1850.3	1186.69	7486.91	1186.69	9687.74	1186.69	6802.14	1187.69	11062.3	1186.69	9126.22	1186.69	7452.23
1202.48	1952.16	1188.31	7344.22	1188.31	9694.63	1188.31	6997.15	1189.31	11127.9	1188.31	9000.83	1188.31	7481.03
1204.09	1904.03	1189.92	7386.59	1189.92	9749.72	1189.92	7022.16	1190.92	11044.9	1189.92	9121.5	1189.92	7502.21
1205.71	1873.89	1191.54	7351.04	1191.54	9741.53	1191.54	6997.17	1192.54	11136.2	1191.54	9078.63	1191.54	7496.46
1207.32	1858.76	1193.15	7352.5	1193.15	9689.19	1193.15	6882.18	1194.15	11139.7	1193.15	9068.17	1193.15	7475.25
1208.94	1831.61	1194.77	7297.45	1194.77	9734.64	1194.77	6979.19	1195.77	11216	1194.77	9032.66	1194.77	7516.28
1210.55	1960.47	1196.38	7326.19	1196.38	9855.85	1196.38	6864.2	1197.38	11201.4	1196.38	9072.29	1196.38	7555.77
1212.17	1936.34	1198	7393.88	1198	9770.52	1198	7027.21	1199	11169.7	1198	9206.22	1198	7542.15
1213.78	1861.2	1199.61	7373.92	1199.61	9747.11	1199.61	7002.22	1200.61	11161.6	1199.61	9157.45	1199.61	7520.04
1215.39	1915.07	1201.22	7443.56	1201.22	9817.36	1201.22	6873.23	1202.22	11232.5	1201.22	9173.58	1201.22	7560.44
1217.01	1875.92	1202.84	7480.07	1202.84	9840.77	1202.84	6924.23	1203.84	11249.9	1202.84	9207.32	1202.84	7546.87
1218.62	1896.79	1204.45	7364.65	1204.45	9707.23	1204.45	7089.24	1205.45	11278.1	1204.45	9048.05	1204.45	7524.28
1220.23	1938.65	1206.06	7434.3	1206.06	9817.42	1206.06	6998.25	1207.06	11118.2	1206.06	9146.62	1206.06	7543.81
1221.85	1899.52	1207.68	7447.44	1207.68	9869.77	1207.68	6973.26	1208.68	11209.5	1207.68	9200.99	1207.68	7591.99
1223.46	1887.38	1209.29	7435.27	1209.29	9847.73	1209.29	7050.27	1210.29	11312.4	1209.29	9233.25	1209.29	7603.04
1225.07	1977.23	1210.9	7571.14	1210.9	9894.63	1210.9	7079.28	1211.9	11265.8	1210.9	9274.36	1210.9	7611.43
1226.68	1905.1	1212.51	7518.05	1212.51	9887.74	1212.51	7106.29	1213.51	11339.9	1212.51	9228.54	1212.51	7611.51
1228.29	1931.96	1214.12	7449.38	1214.12	9857.44	1214.12	7065.3	1215.12	11310.3	1214.12	9381.62	1214.12	7611.17
1229.9	1985.83	1215.73	7583.31	1215.73	9905.65	1215.73	6938.31	1216.73	11330	1215.73	9300.44	1215.73	7606.98
1231.52	1967.69	1217.35	7442.56	1217.35	9857.51	1217.35	7119.32	1218.35	11265.2	1217.35	9257.56	1217.35	7609.95
1233.13	1949.54	1218.96	7595.96	1218.96	9887.81	1218.96	7042.33	1219.96	11313.6	1218.96	9336.98	1218.96	7616.16
1234.74	1892.4	1220.57	7630.54	1220.57	9913.98	1220.57	6981.34	1221.57	11412.3	1220.57	9285.26	1220.57	7613.77
1236.35	1967.27	1222.18	7598.89	1222.18	9854.75	1222.18	7112.35	1223.18	11428.7	1222.18	9226.18	1222.18	7627.53
1237.95	1901.13	1223.78	7629.57	1223.78	9971.9	1223.78	7141.36	1224.78	11484.7	1223.78	9452.93	1223.78	7647.82
1239.56	1907	1225.39	7590.12	1225.39	9969.15	1225.39	7066.36	1226.39	11477.6	1225.39	9482.25	1225.39	7711.66
1241.17	1942.87	1227	7562.36	1227	10049	1227	7223.37	1228	11521.7	1227	9527.77	1227	7691.42
1242.78	1927.71	1228.61	7612.51	1228.61	9905.79	1228.61	7242.38	1229.61	11533.9	1228.61	9499.63	1228.61	7678.42
1244.39	1990.58	1230.22	7559.43	1230.22	9966.46	1230.22	7227.39	1231.22	11666.7	1230.22	9468.62	1230.22	7643.84
1246	1957.44	1231.83	7580.37	1231.83	9918.25	1231.83	7268.4	1232.83	11524	1231.83	9467	1231.83	7651.41
1247.6	1963.31	1233.43	7644.17	1233.43	9944.42	1233.43	7195.41	1234.43	11603.4	1233.43	9544.94	1233.43	7674.73
1249.21	2008.17	1235.04	7532.64	1235.04	10046.3	1235.04	7174.42	1236.04	11527.9	1235.04	9558.05	1235.04	7708.85
1250.82	1981.03	1236.65	7621.76	1236.65	9992.63	1236.65	7245.43	1237.65	11606.3	1236.65	9613.89	1236.65	7709.05
1252.42	2004.89	1238.25	7595.94	1238.25	9987.19	1238.25	7094.44	1239.25	11695.4	1238.25	9603.43	1238.25	7697.83
1254.03	2127.76	1239.86	7612.99	1239.86	10039.5	1239.86	7305.45	1240.86	11624.2	1239.86	9594.44	1239.86	7731.52
1255.64	2016.62	1241.47	7593.02	1241.47	10072.6	1241.47	7202.46	1242.47	11720.7	1241.47	9634.07	1241.47	7732.77
1257.24	2016.48	1243.07	7721.11	1243.07	10018.9	1243.07	7203.47	1244.07	11738.2	1243.07	9707.59	1243.07	7768.77
1258.85	2091.34	1244.68	7794.64	1244.68	10187	1244.68	7258.48	1245.68	11801.6	1244.68	9716.28	1244.68	7785.42
1260.45	2088.2	1246.28	7759.08	1246.28	10085.1	1246.28	7367.49	1247.28	11705.8	1246.28	9651.31	1246.28	7811.65
1262.06	1992.07	1247.89	7696.26	1247.89	10127.8	1247.89	7228.49	1248.89	11770.4	1247.89	9758.72	1247.89	7760.03
1263.66	2009.93	1249.49	7701.62	1249.49	10046.5	1249.49	7341.5	1250.49	11794.2	1249.49	9765.94	1249.49	7775.71
1265.27	2108.8	1251.1	7816.06	1251.1	10176	1251.1	7284.51	1252.1	11823.5	1251.1	9799.68	1251.1	7835.5
1266.87	2078.64	1252.7	7761.02	1252.7	10266.9	1252.7	7455.52	1253.7	11843.1	1252.7	9855.51	1252.7	7851.48
1268.47	2093.51	1254.3	7674.82	1254.3	10083.7	1254.3	7268.53	1255.3	11768.6	1254.3	9772.86	1254.3	7833.19
1270.08	2045.38	1255.91	7767.84	1255.91	10221.5	1255.91	7153.54	1256.91	11805.4	1255.91	9844.91	1255.91	7838.86
1271.68	2012.24	1257.51	7829.69	1257.51	10247.7	1257.51	7420.55	1258.51	11872	1257.51	9843.29	1257.51	7886.75
1273.28	1967.11	1259.11	7860.37	1259.11	10222.9	1259.11	7309.56	1260.11	11952.5	1259.11	9927.19	1259.11	7890.55
1274.88	1987.95	1260.71	7896.9	1260.71	10275.3	1260.71	7404.57	1261.71	11924	1260.71	9896.11	1260.71	7899.68
1276.49	2080.82	1262.32	7857.44	1262.32	10253.2	1262.32	7365.58	1263.32	11884.9	1262.32	9971.1	1262.32	7885.84
1278.09	2071.68	1263.92	7870.59	1263.92	10196.8	1263.92	7406.59	1264.92	12005	1263.92	9895.81	1263.92	7881.78
1279.69	2074.55	1265.52	7706.47	1265.52	10291.9	1265.52	7421.6	1266.52	11939.1	1265.52	9923.66	1265.52	7899.11
1281.29	2056.41	1267.12	7803.38	1267.12	10274	1267.12	7470.61	1268.12	11961.9	1267.12	9980.97	1267.12	7922.31
1282.89	2125.26	1268.72	7911.98	1268.72	10272.6	1268.72	7413.62	1269.72	12034.9	1268.72	10073.6	1268.72	7907.48
1284.49	2122.13	1270.32	7899.8	1270.32	10247.9	1270.32	7490.63	1271.32	11984	1270.32	9945.31	1270.32	7880.81
1286.09	2094.99	1271.92	7899.31	1271.92	10201	1271.92	7455.63	1272.92	11982.3	1271.92	9872.97	1271.92	7882.93
1287.69	2082.86	1273.52	7963.11	1273.52	10293.3	1273.52	7390.64	1274.52	12116.2	1273.52	10048.2	1273.52	7893.27
1289.29	2061.72	1275.12	7828.21	1275.12	10267.1	1275.12	7485.65	1276.12	12173.2	1275.12	10136.4	1275.12	7941.83
1290.89	2190.57	1276.72	8034.22	1276.72	10365	1276.72	7400.66	1277.72	12129.8	1276.72	10095	1276.72	7939.73
1292.49	2094.44	1278.32	7807.75	1278.32	10282.4	1278.32	7523.67	1279.32	12127	1278.32	9975.52	1278.32	7952.37
1294.09	2109.3	1279.92	7951.42	1279.92	10341.6	1279.92	7628.68	1280.92	12143.4	1279.92	10196.4	1279.92	7939.52
1295.68	2154.17	1281.51	7937.29	1281.51	10334.7	1281.51	7495.69	1282.51	12211.1	1281.51	10146.1	1281.51	7978.92
1297.28	2148.03	1283.11	7932.91	1283.11	10410.5	1283.11	7390.7	1284.11	12220	1283.11	10190.2	1283.11	8001.74
1298.88	2111.89	1284.71	7782.42	1284.71	10392.6	1284.71	7447.71	1285.71	12219.3	1284.71	10145.8	1284.71	7987.26
1300.48	2114.75	1286.31	8037.12	1286.31	10315.5	1286.31	7518.72	1287.31	12102.2	1286.31	10186.9	1286.31	7975.87
1302.07	2141.61	1287.9	7972.35	1287.9	10436.7	1287.9	7599.73	1288.9	12245.8	1287.9	10197.2	1287.9	8029.76
1303.67	2198.48	1289.5	7905.63	1289.5	10511.1	1289.5	7684.74	1290.5	12283.5	1289.5	10241.2	1289.5	8053.77
1305.27	2147.34	1291.1	7988.91	1291.1	10381.7	1291.1	7689.75	1292.1	12251.9	1291.1	10331	1291.1	8042.1
1306.86	2237.2	1292.69	7920.24	1292.69	10480.9	1292.69	7480.75	1293.69	12282.2	1292.69	10288.1	1292.69	8045.1
1308.46	2174.06	1294.29	8028.83	1294.29	10498.8	1294.29	7649.76	1295.29	12286.9	1294.29	10511.9	1294.29	8088.98
1310.05	2194.93	1295.88	8051.72	1295.88	10494.6	1295.88	7620.77	1296.88	12416.5	1295.88	10187.6	1295.88	8065.37
1311.65	2173.79	1297.48	8035.65	1297.48	10435.5	1297.48	7671.78	1298.48	12271.6	1297.48	10289.1	1297.48	8061.37
1313.24	2251.66	1299.07	7984.51	1299.07	10508.5	1299.07	7638.79	1300.07	12336.1	1299.07	10300.8	1299.07	8066.1
1314.84	2263.51	1300.67	8139.87	1300.67	10491.9	1300.67	7591.8	1301.67	12358.9	1300.67	10291.8	1300.67	8091.08
1316.43	2173.37	1302.26	8014.71	1302.26	10534.6	1302.26	7680.81	1303.26	12394.6	1302.26	10290.1	1302.26	8112.44
1318.03	2170.24	1303.86	8039.54	1303.86	10581.5	1303.86	7747.82	1304.86	12497.5	1303.86	10354.8	1303.86	8132.37
1319.62	2248.1	1305.45	8064.37	1305.45	10545.7	1305.45	7638.83	1306.45	12466.9	1305.45	10288.4	1305.45	8126.49
1321.21	2217.97	1307.04	8097	1307.04	10551.2	1307.04	7593.84	1308.04	12499.3	1307.04	10331	1307.04	8134.48
1322.81	2271.82	1308.64	8001.06	1308.64	10605	1308.64	7604.85	1309.64	12415.3	1308.64	10433.9	1308.64	8129.99
1324.4	2178.68	1310.23	8220.7	1310.23	10538.9	1310.23	7747.86	1311.23	12416.8	1310.23	10398.4	1310.23	8173.48
1325.99	2193.55	1311.82	8050.73	1311.82	10705.6	1311.82	7694.87	1312.82	12574.2	1311.82	10460.2	1311.82	8170.14
1327.58	2289.41	1313.41	8128.16	1313.41	10543	1313.41	7655.88	1314.41	12574.6	1313.41	10592.6	1313.41	8164.93
1329.18	2241.28	1315.01	8114.04	1315.01	10570.6	1315.01	7676.88	1316.01	12581.4	1315.01	10483.4	1315.01	8117.17
1330.77	2235.12	1316.6	8072.64	1316.6	10572	1316.6	7753.89	1317.6	12583.9	1316.6	10425.9	1316.6	8159.65
1332.36	2201.99	1318.19	8204.62	1318.19	10646.4	1318.19	7806.9	1319.19	12540.5	1318.19	10620.2	1318.19	8165.44
1333.95	2261.86	1319.78	8114.52	1319.78	10576.2	1319.78	7733.91	1320.78	12597.5	1319.78	10609.8	1319.78	8164.08
1335.54	2228.72	1321.37	8188.06	1321.37	10606.5	1321.37	7816.92	1322.37	12631	1321.37	10653.8	1321.37	8164.52
1337.13	2258.59	1322.96	8136.92	1322.96	10646.5	1322.96	7787.93	1323.96	12673	1322.96	10627.2	1322.96	8180.08
1338.72	2273.43	1324.55	8253.31	1324.55	10616.2	1324.55	7764.94	1325.55	12614.6	1324.55	10613.8	1324.55	8196.55
1340.31	2282.3	1326.14	8192.44	1326.14	10675.4	1326.14	7785.95	1327.14	12656.7	1326.14	10734.4	1326.14	8184.24
1341.9	2234.16	1327.73	8199.73	1327.73	10618.9	1327.73	7804.96	1328.73	12768.2	1327.73	10578.1	1327.73	8218.77
1343.49	2267.03	1329.32	8234.31	1329.32	10755.4	1329.32	7699.97	1330.32	12712	1329.32	10651.6	1329.32	8238.91
1345.08	2263.89	1330.91	8327.33	1330.91	10720.9	1330.91	7766.98	1331.91	12617.3	1330.91	10744.3	1330.91	8282.07
1346.67	2281.74	1332.5	8231.39	1332.5	10763.6	1332.5	7757.99	1333.5	12734.1	1332.5	10782.5	1332.5	8254.07
1348.25	2323.61	1334.08	8373.11	1334.08	10682.4	1334.08	7853	1335.08	12758	1334.08	10835.4	1334.08	8251.89
1349.84	2317.47	1335.67	8275.21	1335.67	10752.7	1335.67	7776.01	1336.67	12826.8	1335.67	10727.7	1335.67	8275.1
1351.43	2254.34	1337.26	8171.48	1337.26	10811.9	1337.26	7905.02	1338.26	12935	1337.26	10681.8	1337.26	8296.28
1353.02	2362.2	1338.85	8307.35	1338.85	10725.1	1338.85	7786.02	1339.85	12802.9	1338.85	10770.1	1338.85	8285.45
1354.6	2341.05	1340.43	8373.1	1340.43	10752.7	1340.43	7971.03	1341.43	12802.2	1340.43	10663.9	1340.43	8249.49
1356.19	2310.92	1342.02	8438.85	1342.02	10703.1	1342.02	7948.04	1343.02	12915.9	1342.02	10750.6	1342.02	8267.46
1357.78	2406.78	1343.61	8202.64	1343.61	10803.7	1343.61	7851.05	1344.61	12880	1343.61	10825.7	1343.61	8302.63
1359.36	2346.65	1345.19	8272.28	1345.19	10847.8	1345.19	7768.06	1346.19	12871.8	1345.19	10928.7	1345.19	8347.77
1360.95	2319.51	1346.78	8242.57	1346.78	10831.3	1346.78	7963.07	1347.78	12872.2	1346.78	11098	1346.78	8329.18
1362.53	2325.38	1348.36	8362.86	1348.36	10777.5	1348.36	7942.08	1349.36	12891.8	1348.36	10819.4	1348.36	8316.39
1364.12	2301.23	1349.95	8422.77	1349.95	10828.6	1349.95	7811.09	1350.95	12914.6	1349.95	10701.4	1349.95	8317.2
1365.7	2340.09	1351.53	8375.53	1351.53	10813.4	1351.53	7848.1	1352.53	12961	1351.53	10994.4	1351.53	8329.81
1367.29	2297.96	1353.12	8343.86	1353.12	10831.3	1353.12	7925.11	1354.12	12880.1	1353.12	10982.5	1353.12	8339.42
1368.87	2312.82	1354.7	8456.36	1354.7	10882.3	1354.7	7950.12	1355.7	13126.2	1354.7	11092.8	1354.7	8376.48
1370.46	2372.69	1356.29	8446.13	1356.29	10929.2	1356.29	7939.13	1357.29	12985.6	1356.29	10992.5	1356.29	8407.14
1372.04	2294.54	1357.87	8377.46	1357.87	10926.4	1357.87	7808.14	1358.87	13005.2	1357.87	11117.6	1357.87	8407.13
1373.62	2297.41	1359.45	8308.8	1359.45	10898.9	1359.45	7991.15	1360.45	12955.4	1359.45	10989.2	1359.45	8398.61
1375.21	2363.27	1361.04	8343.36	1361.04	10909.9	1361.04	8000.15	1362.04	13030.6	1361.04	11039.2	1361.04	8382.69
1376.79	2324.14	1362.62	8428.59	1362.62	10870	1362.62	7981.16	1363.62	13039.5	1362.62	11075.9	1362.62	8382.42
1378.37	2336	1364.2	8507.97	1364.2	10908.6	1364.2	8004.17	1365.2	13058	1364.2	11111.1	1364.2	8389.26
1379.95	2416.85	1365.78	8532.81	1365.78	10912.7	1365.78	7969.18	1366.78	13114	1365.78	11146.3	1365.78	8387.81
1381.54	2365.72	1367.37	8639.47	1367.37	10872.8	1367.37	8070.19	1368.37	13199.8	1367.37	11181.5	1367.37	8395.1
1383.12	2401.58	1368.95	8514.3	1368.95	10952.8	1368.95	7963.2	1369.95	13097.6	1368.95	11225.6	1368.95	8404.84
1384.7	2371.45	1370.53	8490.43	1370.53	10912.8	1370.53	8074.21	1371.53	13068.1	1370.53	11044.2	1370.53	8406
1386.28	2353.31	1372.11	8606.83	1372.11	10893.5	1372.11	8005.22	1373.11	13061	1372.11	11194.4	1372.11	8397.3
1387.86	2401.16	1373.69	8573.22	1373.69	10932.1	1373.69	8076.23	1374.69	13196	1373.69	11242.9	1373.69	8388.99
1389.44	2368.03	1375.27	8596.11	1375.27	10870.2	1375.27	8083.24	1376.27	13147.3	1375.27	11172	1375.27	8393.71
1391.02	2352.89	1376.85	8548.86	1376.85	10930.8	1376.85	8106.25	1377.85	13061.1	1376.85	11118.8	1376.85	8388.07
1392.6	2310.76	1378.43	8382.79	1378.43	10923.9	1378.43	8021.26	1379.43	13176.9	1378.43	11105.4	1378.43	8439.35
1394.18	2439.62	1380.01	8534.25	1380.01	11039.6	1380.01	7962.27	1381.01	13092.8	1380.01	11149.5	1380.01	8459.3
1395.76	2445.47	1381.59	8485.06	1381.59	10984.6	1381.59	8013.28	1382.59	13169.1	1381.59	11243.6	1381.59	8484.88
1397.33	2376.34	1383.16	8581.98	1383.16	11027.3	1383.16	8068.28	1384.16	13175.9	1383.16	11315.7	1383.16	8465.84
1398.91	2385.2	1384.74	8452.92	1384.74	10965.3	1384.74	8169.29	1385.74	13176.3	1384.74	11180	1384.74	8438.24
1400.49	2409.07	1386.32	8561.52	1386.32	10914.3	1386.32	7934.3	1387.32	13148.9	1386.32	11171	1386.32	8429.51
1402.07	2354.93	1387.9	8588.3	1387.9	11006.6	1387.9	8157.31	1388.9	13215.5	1387.9	11231.2	1387.9	8422.11
1403.65	2411.78	1389.48	8601.45	1389.48	10929.5	1389.48	8086.32	1390.48	13252.2	1389.48	11237	1389.48	8473.06
1405.23	2324.64	1391.06	8365.25	1391.06	11115.5	1391.06	8159.33	1392.06	13235.5	1391.06	11369.4	1391.06	8506.53
1406.8	2387.51	1392.63	8641.39	1392.63	11064.5	1392.63	8162.34	1393.63	13179.3	1392.63	11224.9	1392.63	8523.78
1408.38	2327.38	1394.21	8537.64	1394.21	11002.5	1394.21	8195.35	1395.21	13319.6	1394.21	11355.9	1394.21	8475.82
1409.95	2435.24	1395.78	8474.82	1395.78	11023.3	1395.78	8024.36	1396.78	13236.6	1395.78	11239.3	1395.78	8492.26
1411.53	2399.09	1397.36	8610.69	1397.36	11097.7	1397.36	8119.37	1398.36	13338.6	1397.36	11309.9	1397.36	8520.06
1413.11	2395.95	1398.94	8625.79	1398.94	11064.6	1398.94	8184.38	1399.94	13267.4	1398.94	11342.2	1398.94	8521.04
1414.68	2473.82	1400.51	8640.89	1400.51	11074.2	1400.51	8157.39	1401.51	13287	1400.51	11383.4	1400.51	8549.17
1416.26	2359.68	1402.09	8687.15	1402.09	11187.3	1402.09	8140.4	1403.09	13327.9	1402.09	11314	1402.09	8555.02
1417.83	2362.55	1403.66	8556.14	1403.66	11057.8	1403.66	8179.4	1404.66	13351.9	1403.66	11378.6	1403.66	8571.3
1419.41	2377.4	1405.24	8688.12	1405.24	11162.5	1405.24	8158.42	1406.24	13379	1405.24	11385.9	1405.24	8533.21
1420.98	2413.26	1406.81	8541.53	1406.81	11041.3	1406.81	8209.42	1407.81	13348.3	1406.81	11471.2	1406.81	8543.09
1422.55	2410.13	1408.38	8580	1408.38	11100.6	1408.38	8080.43	1409.38	13405.3	1408.38	11451.9	1408.38	8505.11
1424.13	2436.99	1409.96	8665.22	1409.96	11048.2	1409.96	8173.44	1410.96	13330.9	1409.96	11606.4	1409.96	8547.13
1425.7	2460.86	1411.53	8748.5	1411.53	11165.3	1411.53	8052.45	1412.53	13396.5	1411.53	11494.3	1411.53	8533.47
1427.27	2415.71	1413.1	8627.23	1413.1	11053.7	1413.1	8319.46	1414.1	13298.6	1413.1	11529.5	1413.1	8570.64
1428.85	2433.57	1414.68	8694.93	1414.68	11210.8	1414.68	8132.47	1415.68	13414.4	1414.68	11524.9	1414.68	8579.78
1430.42	2448.44	1416.25	8602.88	1416.25	11159.8	1416.25	8237.48	1417.25	13445.7	1416.25	11536.6	1416.25	8603.1
1431.99	2415.3	1417.82	8758.23	1417.82	11143.3	1417.82	8252.49	1418.82	13407.6	1417.82	11530.5	1417.82	8577.65
1433.56	2460.17	1419.39	8718.78	1419.39	11172.2	1419.39	8139.5	1420.39	13481.8	1419.39	11579	1419.39	8603.74
1435.14	2424.02	1420.97	8671.54	1420.97	11221.9	1420.97	8276.51	1421.97	13370	1420.97	11503.7	1420.97	8611.43
1436.71	2543.89	1422.54	8618.46	1422.54	11170.9	1422.54	8253.52	1423.54	13546.6	1422.54	11552.2	1422.54	8633.03
1438.28	2432.75	1424.11	8754.33	1424.11	11263.2	1424.11	8120.53	1425.11	13463.7	1424.11	11605.1	1424.11	8628.48
1439.85	2450.61	1425.68	8568.78	1425.68	11183.3	1425.68	8183.54	1426.68	13553.8	1425.68	11666.8	1425.68	8628.26
1441.42	2474.48	1427.25	8768.94	1427.25	11202.7	1427.25	8248.54	1428.25	13488	1427.25	11750.7	1427.25	8616.86
1442.99	2471.33	1428.82	8700.27	1428.82	11250.9	1428.82	8221.55	1429.82	13576	1428.82	11718.2	1428.82	8665.25
1444.56	2486.2	1430.39	8773.81	1430.39	11315.6	1430.39	8284.56	1431.39	13542.1	1430.39	11703.3	1430.39	8684.75
1446.13	2390.06	1431.96	8804.49	1431.96	11266	1431.96	8367.57	1432.96	13581	1431.96	11660.4	1431.96	8689.19
1447.7	2464.93	1433.53	8823.48	1433.53	11310.2	1433.53	8270.58	1434.53	13553.6	1433.53	11834.1	1433.53	8694.93
1449.27	2497.79	1435.1	8840.52	1435.1	11348.8	1435.1	8213.59	1436.1	13578.6	1435.1	11887	1435.1	8750.11
1450.83	2386.64	1436.66	8799.12	1436.66	11402.5	1436.66	8188.6	1437.66	13602.5	1436.66	11839.7	1436.66	8724.22
1452.4	2488.51	1438.23	8785	1438.23	11219.3	1438.23	8293.61	1439.23	13710.7	1438.23	11733.5	1438.23	8685.47
1453.97	2476.37	1439.8	8716.33	1439.8	11296.4	1439.8	8222.62	1440.8	13710	1439.8	11867.4	1439.8	8672.8
1455.54	2404.24	1441.37	8902.85	1441.37	11335.1	1441.37	8343.63	1442.37	13684.8	1441.37	11942.4	1441.37	8719.96
1457.1	2533.1	1442.93	9011.45	1442.93	11333.7	1442.93	8252.64	1443.93	13639.3	1442.93	11911.3	1442.93	8715.32
1458.67	2535.95	1444.5	8948.62	1444.5	11318.5	1444.5	8417.65	1445.5	13744.3	1444.5	12045.3	1444.5	8721.23
1460.24	2508.82	1446.07	8878.01	1446.07	11398.4	1446.07	8420.66	1447.07	13753.3	1446.07	11877.1	1446.07	8776.33
1461.8	2418.68	1447.63	8776.22	1447.63	11497.7	1447.63	8407.67	1448.63	13832.7	1447.63	11903.5	1447.63	8822.53
1463.37	2535.55	1449.2	8843.92	1449.2	11446.7	1449.2	8454.67	1450.2	13850.2	1449.2	11968.2	1449.2	8819.15
1464.94	2457.41	1450.77	8972	1450.77	11434.3	1450.77	8427.68	1451.77	13819.6	1450.77	11975.4	1450.77	8805.7
1466.5	2559.26	1452.33	9026.05	1452.33	11464.6	1452.33	8440.69	1453.33	13883	1452.33	12050.4	1452.33	8800.46
1468.07	2529.12	1453.9	8885.3	1453.9	11417.8	1453.9	8375.7	1454.9	13901.5	1453.9	12082.7	1453.9	8810.98
1469.63	2522.99	1455.46	8836.11	1455.46	11484	1455.46	8484.71	1456.46	13896.6	1455.46	12089.9	1455.46	8813.97
1471.2	2564.86	1457.03	8975.89	1457.03	11456.4	1457.03	8389.72	1458.03	13875.6	1457.03	12075.1	1457.03	8819.43
1472.76	2609.72	1458.59	9035.79	1458.59	11457.8	1458.59	8506.73	1459.59	13850.4	1458.59	12206.1	1458.59	8827.63
1474.32	2525.59	1460.15	8920.36	1460.15	11535	1460.15	8469.74	1461.15	13850.7	1460.15	12098.4	1460.15	8859.43
1475.89	2579.43	1461.72	8925.71	1461.72	11550.1	1461.72	8502.75	1462.72	13946.2	1461.72	12086.4	1461.72	8896.81
1477.45	2558.3	1463.28	9209.64	1463.28	11595.6	1463.28	8505.76	1464.28	13901.7	1463.28	12165.8	1463.28	8917.55
1479.02	2618.16	1464.85	9076.69	1464.85	11599.7	1464.85	8508.77	1465.85	14004.6	1464.85	12273.3	1464.85	8916.12
1480.58	2642.03	1466.41	9039.18	1466.41	11540.6	1466.41	8537.78	1467.41	13946.3	1466.41	12227.4	1466.41	8883.17
1482.14	2614.89	1467.97	9021.16	1467.97	11515.8	1467.97	8458.79	1468.97	14035.4	1467.97	12280.3	1467.97	8863.71
1483.7	2560.74	1469.53	9024.57	1469.53	11555.7	1469.53	8535.8	1470.53	13924.6	1469.53	12390.7	1469.53	8891.69
1485.27	2590.61	1471.1	9082.52	1471.1	11631.5	1471.1	8598.8	1472.1	13962.4	1471.1	12312.4	1471.1	8950.39
1486.83	2527.47	1472.66	9259.31	1472.66	11693.5	1472.66	8643.81	1473.66	13972.4	1472.66	12310.8	1472.66	8977.74
1488.39	2650.34	1474.22	9214.02	1474.22	11659.1	1474.22	8484.82	1475.22	14004.9	1474.22	12357.8	1474.22	9000.88
1489.95	2566.2	1475.78	9157.03	1475.78	11718.3	1475.78	8563.83	1476.78	14099.3	1475.78	12370.9	1475.78	8965.84
1491.51	2623.05	1477.34	9010.44	1477.34	11579.2	1477.34	8600.84	1478.34	14082.5	1477.34	12320.7	1477.34	8958.08
1493.07	2694.92	1478.9	9158	1478.9	11693.6	1478.9	8655.85	1479.9	14110.7	1478.9	12361.8	1478.9	8975.81
1494.63	2583.78	1480.46	9145.82	1480.46	11752.8	1480.46	8724.86	1481.46	14142	1480.46	12363.1	1480.46	9040.64
1496.19	2598.65	1482.02	9250.53	1482.02	11751.4	1482.02	8603.87	1483.02	14162.8	1482.02	12351.2	1482.02	9029.3
1497.75	2550.51	1483.58	9201.33	1483.58	11688.1	1483.58	8516.88	1484.58	14174.9	1483.58	12517.5	1483.58	9008.13
1499.31	2598.36	1485.14	9173.57	1485.14	11722.5	1485.14	8639.89	1486.14	14194.5	1485.14	12493.9	1485.14	9013.08
1500.87	2625.23	1486.7	9083.48	1486.7	11759.8	1486.7	8774.9	1487.7	14154.3	1486.7	12474.6	1486.7	9046.48
1502.43	2640.09	1488.26	9118.06	1488.26	11776.3	1488.26	8631.91	1489.26	14180.3	1488.26	12554	1488.26	9049.83
1503.99	2648.96	1489.82	9142.89	1489.82	11744.6	1489.82	8696.92	1490.82	14259.8	1489.82	12409.5	1489.82	9054.84
1505.54	2711.82	1491.37	9200.85	1491.37	11774.9	1491.37	8735.93	1492.37	14263.4	1491.37	12562.5	1491.37	9020.92
1507.1	2705.68	1492.93	9245.16	1492.93	11668.9	1492.93	8688.93	1493.93	14262.7	1492.93	12630.2	1492.93	9027.32
1508.66	2741.54	1494.49	9221.29	1494.49	11791.5	1494.49	8757.94	1495.49	14374.1	1494.49	12600.6	1494.49	9023.13
1510.22	2744.41	1496.05	9193.53	1496.05	11736.4	1496.05	8764.95	1497.05	14310.4	1496.05	12638.7	1496.05	9067.07
1511.77	2795.27	1497.6	9343.05	1497.6	11820.5	1497.6	8737.96	1498.6	14345	1497.6	12637.1	1497.6	9059.48
1513.33	2657.14	1499.16	9278.27	1499.16	11769.6	1499.16	8710.97	1500.16	14276	1499.16	12600.1	1499.16	9088.4
1514.89	2839.99	1500.72	9268.04	1500.72	11815	1500.72	8773.98	1501.72	14266.7	1500.72	12645.6	1500.72	9038.9
1516.44	2743.85	1502.27	9322.09	1502.27	11658	1502.27	8864.99	1503.27	14346.2	1502.27	12704.4	1502.27	9020.95
1518	2764.72	1503.83	9362.52	1503.83	11755.8	1503.83	8798	1504.83	14347.6	1503.83	12752.9	1503.83	9008.37
1519.55	2710.58	1505.38	9323.07	1505.38	11764.1	1505.38	8713.01	1506.38	14398.2	1505.38	12779.3	1505.38	9076.67
1521.11	2716.45	1506.94	9252.45	1506.94	11870.2	1506.94	8744.02	1507.94	14428.5	1506.94	12706.9	1506.94	9101.07
1522.66	2713.3	1508.49	9271.44	1508.49	11846.8	1508.49	8815.03	1509.49	14331.7	1508.49	12583	1508.49	9142.06
1524.22	2878.16	1510.05	9224.19	1510.05	11917	1510.05	8712.04	1511.05	14616.2	1510.05	12731.7	1510.05	9137.12
1525.77	2833.03	1511.6	9373.71	1511.6	11855.1	1511.6	8857.05	1512.6	14510.9	1511.6	12893.6	1511.6	9142.83
1527.33	2760.89	1513.16	9269.97	1513.16	11881.3	1513.16	8846.06	1514.16	14464.3	1513.16	12690.2	1513.16	9116.3
1528.88	2883.76	1514.71	9370.79	1514.71	11852.3	1514.71	8753.06	1515.71	14472.1	1514.71	12835.9	1514.71	9146.32
1530.43	2814.61	1516.26	9401.46	1516.26	11972.2	1516.26	8960.07	1517.26	14607.1	1516.26	12689.9	1516.26	9183.23
1531.99	2847.47	1517.82	9291.88	1517.82	11995.7	1517.82	8775.08	1518.82	14532.7	1517.82	12969.7	1517.82	9249.39
1533.54	2844.34	1519.37	9363.47	1519.37	12063.2	1519.37	8886.09	1520.37	14561.9	1519.37	12848.7	1519.37	9246.13
1535.09	2805.2	1520.92	9378.57	1520.92	11964	1520.92	8825.1	1521.92	14636.1	1520.92	12869.2	1520.92	9236.74
1536.64	2802.07	1522.47	9346.91	1522.47	11973.6	1522.47	8944.11	1523.47	14567	1522.47	12758.6	1522.47	9168.64
1538.2	2930.91	1524.03	9332.78	1524.03	11840.1	1524.03	8871.12	1525.03	14673.1	1524.03	12941.1	1524.03	9147.68
1539.75	2819.78	1525.58	9379.05	1525.58	11936.5	1525.58	8772.13	1526.58	14684.2	1525.58	12876.1	1525.58	9173.83
1541.3	2858.64	1527.13	9312.32	1527.13	12023.3	1527.13	8911.14	1528.13	14585.3	1527.13	12942.3	1527.13	9223.6
1542.85	2891.51	1528.68	9344.95	1528.68	11973.7	1528.68	8946.15	1529.68	14651.9	1528.68	12902.4	1528.68	9233.45
1544.4	2912.38	1530.23	9395.12	1530.23	12026.1	1530.23	8915.16	1531.23	14744.1	1530.23	13012.7	1530.23	9248.66
1545.95	2783.22	1531.78	9493.97	1531.78	12055	1531.78	9004.17	1532.78	14711.4	1531.78	12891.8	1531.78	9241.91
1547.5	2885.09	1533.33	9485.69	1533.33	11950.3	1533.33	8871.18	1534.33	14776.9	1533.33	12971.2	1533.33	9233.64
1549.05	2845.95	1534.88	9422.87	1534.88	12057.8	1534.88	8888.19	1535.88	14754.9	1534.88	13013.8	1534.88	9249.96
1550.6	2905.82	1536.43	9525.63	1536.43	12084	1536.43	8995.2	1537.43	14784.1	1536.43	12995.9	1536.43	9306.31
1552.15	2881.68	1537.98	9349.81	1537.98	12100.6	1537.98	8968.2	1538.98	14873.2	1537.98	13012	1537.98	9278.29
1553.7	2872.53	1539.53	9460.37	1539.53	11989	1539.53	9049.21	1540.53	14749.6	1539.53	13107.6	1539.53	9253.24
1555.25	2929.4	1541.08	9504.68	1541.08	12062	1541.08	8928.22	1542.08	14926.3	1541.08	12991.1	1541.08	9281.4
1556.8	2908.26	1542.63	9434.06	1542.63	12144.6	1542.63	8973.23	1543.63	14985.5	1542.63	13097.1	1542.63	9298.01
1558.34	2806.13	1544.17	9599.16	1544.17	11995.9	1544.17	9012.24	1545.17	14906.8	1544.17	13198.6	1544.17	9258.17
1559.89	2841.99	1545.72	9625.94	1545.72	12019.4	1545.72	9005.25	1546.72	15026.8	1545.72	13026.1	1545.72	9254.61
1561.44	2880.84	1547.27	9648.83	1547.27	12136.4	1547.27	8964.26	1548.27	14913.9	1547.27	13236.6	1547.27	9298.31
1562.99	2904.71	1548.82	9500.28	1548.82	12114.4	1548.82	8909.27	1549.82	14842.7	1548.82	13042	1548.82	9366.81
1564.53	2895.57	1550.36	9529.02	1550.36	12264.6	1550.36	8916.28	1551.36	14950	1550.36	13168.5	1550.36	9374.02
1566.08	2976.44	1551.91	9588.92	1551.91	12139.3	1551.91	9053.29	1552.91	14976	1551.91	13131.5	1551.91	9379.93
1567.62	2877.3	1553.45	9611.81	1553.45	12173.7	1553.45	9000.3	1554.45	15082.2	1553.45	13302.3	1553.45	9330.11
1569.17	2841.16	1555	9603.53	1555	12133.7	1555	8965.31	1556	15071.8	1555	13146	1555	9370.68
1570.72	2847.02	1556.55	9643.94	1556.55	12278.4	1556.55	9050.32	1557.55	15014.5	1556.55	13279.9	1556.55	9412.56
1572.26	2942.89	1558.09	9522.68	1558.09	12274.3	1558.09	9101.33	1559.09	14954.1	1558.09	13391.7	1558.09	9443.87
1573.81	2930.75	1559.64	9648.81	1559.64	12244	1559.64	9120.33	1560.64	15039.9	1559.64	13267.8	1559.64	9424.5
1575.35	2882.61	1561.18	9765.21	1561.18	12239.9	1561.18	9113.34	1562.18	15115.1	1561.18	13435.6	1561.18	9390.16
1576.9	2909.47	1562.73	9679.01	1562.73	12186.2	1562.73	9128.35	1563.73	15160.3	1562.73	13465	1562.73	9421.3
1578.44	3044.33	1564.27	9493.45	1564.27	12355.6	1564.27	9229.36	1565.27	15192.7	1564.27	13352.8	1564.27	9439.35
1579.98	2951.2	1565.81	9668.28	1565.81	12267.5	1565.81	9212.37	1566.81	15146.2	1565.81	13358.6	1565.81	9495.92
1581.53	2840.06	1567.36	9792.47	1567.36	12388.7	1567.36	9001.38	1568.36	15259.8	1567.36	13399.8	1567.36	9460.47
1583.07	2857.93	1568.9	9675.1	1568.9	12241.4	1568.9	9100.39	1569.9	15153.3	1568.9	13353.9	1568.9	9471.37
1584.62	3061.78	1570.45	9779.81	1570.45	12358.5	1570.45	9217.4	1571.45	15199.6	1570.45	13545.3	1570.45	9486.42
1586.16	2860.64	1571.99	9748.14	1571.99	12398.4	1571.99	9138.41	1572.99	15253.4	1571.99	13618.9	1571.99	9503.76
1587.7	2968.51	1573.53	9761.29	1573.53	12281.3	1573.53	9269.42	1574.53	15338.2	1573.53	13517	1573.53	9496.95
1589.24	2923.37	1575.07	9825.09	1575.07	12390.2	1575.07	9168.43	1576.07	15362.1	1575.07	13502.2	1575.07	9483.6
1590.78	2890.24	1576.61	9668.76	1576.61	12309	1576.61	9317.44	1577.61	15315.5	1576.61	13565.4	1576.61	9479.44
1592.33	2935.09	1578.16	9711.13	1578.16	12296.6	1578.16	9406.45	1579.16	15428	1578.16	13498.9	1578.16	9481.78
1593.87	2955.95	1579.7	9780.76	1579.7	12402.6	1579.7	9359.46	1580.7	15474.4	1579.7	13504.7	1579.7	9487.94
1595.41	2874.82	1581.24	9827.03	1581.24	12286.9	1581.24	9296.46	1582.24	15479.1	1581.24	13529.6	1581.24	9486.88
1596.95	2952.68	1582.78	9781.74	1582.78	12362.7	1582.78	9203.47	1583.78	15447.4	1582.78	13626.7	1582.78	9506.08
1598.49	2838.55	1584.32	9900.08	1584.32	12463.3	1584.32	9382.48	1585.32	15411.4	1584.32	13661.9	1584.32	9563.7
1600.03	2862.39	1585.86	9833.36	1585.86	12433	1585.86	9301.49	1586.86	15504.8	1585.86	13779.6	1585.86	9570.57
1601.57	2871.26	1587.4	9932.22	1587.4	12420.6	1587.4	9418.5	1588.4	15405.8	1587.4	13710.2	1587.4	9547.86
1603.11	2928.12	1588.94	9832.38	1588.94	12420.7	1588.94	9291.51	1589.94	15415.8	1588.94	13764.6	1588.94	9562.14
1604.65	2846.99	1590.48	9892.28	1590.48	12475.8	1590.48	9346.52	1591.48	15422.6	1590.48	13730.5	1590.48	9573.31
1606.19	2867.86	1592.02	9841.14	1592.02	12459.2	1592.02	9551.53	1593.02	15315.1	1592.02	13771.6	1592.02	9602.97
1607.73	2972.72	1593.56	10053	1593.56	12547.4	1593.56	9418.54	1594.56	15587.9	1593.56	13793.6	1593.56	9642.73
1609.26	2885.57	1595.09	9920.04	1595.09	12573.6	1595.09	9369.55	1596.09	15393.8	1595.09	13809.7	1595.09	9640.63
1610.8	2882.43	1596.63	9929.28	1596.63	12449.7	1596.63	9418.56	1597.63	15393.2	1596.63	13850.8	1596.63	9609.7
1612.34	2843.99	1598.17	9807.94	1598.17	12503.8	1598.17	9462.66	1599.17	15391.8	1598.17	13829.1	1598.17	9596.32
1613.88	2815.28	1599.71	9828.35	1599.71	12507	1599.71	9429.68	1600.71	15322	1599.71	13888.9	1599.71	9615.41
1615.42	2912.57	1601.25	9918.05	1601.25	12508.7	1601.25	9483.68	1602.25	15357.6	1601.25	13924.6	1601.25	9638.46
1616.95	2820.84	1602.78	9982.73	1602.78	12582.7	1602.78	9516.7	1603.78	15398.1	1602.78	13852.9	1602.78	9643.88
1618.49	2820.74	1604.32	10089.9	1604.32	12495.2	1604.32	9570.71	1605.32	15431.4	1604.32	13837.9	1604.32	9624.92
1620.03	2885.34	1605.86	10053.8	1605.86	12485.5	1605.86	9378.81	1606.86	15463.4	1605.86	13962.1	1605.86	9607.32
1621.56	2772.93	1607.39	10070.4	1607.39	12534.5	1607.39	9456.74	1608.39	15359.2	1607.39	14018.7	1607.39	9629.57
1623.1	2765	1608.93	9958.9	1608.93	12520.4	1608.93	9606.84	1609.93	15363.6	1608.93	13963.7	1608.93	9613.52
1624.63	2728.2	1610.46	10028.2	1610.46	12450.6	1610.46	9554.89	1611.46	15379.5	1610.46	13845.4	1610.46	9603.84
1626.17	2757.23	1612	10000.7	1612	12542.1	1612	9526.1	1613	15438.1	1612	14092.7	1612	9623.17
1627.7	2703.07	1613.53	10109.4	1613.53	12555.3	1613.53	9557.24	1614.53	15320	1613.53	14063.3	1613.53	9663.2
1629.24	2732.33	1615.07	10028.2	1615.07	12566.5	1615.07	9548.74	1616.07	15409.8	1615.07	14003.2	1615.07	9644.99
1630.77	2701.99	1616.6	10042.5	1616.6	12510.1	1616.6	9500.19	1617.6	15345.2	1616.6	14053.9	1616.6	9643.64
1632.3	2707.7	1618.13	10024.2	1618.13	12587.3	1618.13	9548.93	1619.13	15265.1	1618.13	14015.8	1618.13	9666.72
1633.84	2726.48	1619.67	10017.7	1619.67	12628.7	1619.67	9481.12	1620.67	15304.3	1619.67	13872.3	1619.67	9712.03
1635.37	2695.13	1621.2	9907.2	1621.2	12642.2	1621.2	9547.18	1622.2	15304.4	1621.2	13919.9	1621.2	9714.75
1636.91	2663.75	1622.74	9954.01	1622.74	12603.9	1622.74	9542.45	1623.74	15246.7	1622.74	13957.2	1622.74	9694.11
1638.44	2667.17	1624.27	10073.6	1624.27	12574.7	1624.27	9585.67	1625.27	15234.3	1624.27	13902.5	1624.27	9669.93
1639.97	2667.2	1625.8	10029.7	1625.8	12568.6	1625.8	9533.48	1626.8	15272.5	1625.8	14119.7	1625.8	9669.35
1641.5	2660.96	1627.33	10068.9	1627.33	12581.1	1627.33	9469.39	1628.33	15202.9	1627.33	13953.4	1627.33	9660.47
1643.04	2608.05	1628.87	10091.6	1628.87	12526.7	1628.87	9590.46	1629.87	15322.2	1628.87	14084.4	1628.87	9643.19
1644.57	2571.28	1630.4	9938.45	1630.4	12520.3	1630.4	9510.25	1631.4	15197.6	1630.4	13975.9	1630.4	9615.32
1646.1	2627.59	1631.93	10080.1	1631.93	12506.5	1631.93	9460.06	1632.93	15184.8	1631.93	13961.8	1631.93	9642.09
1647.63	2572.45	1633.46	9940.84	1633.46	12610.7	1633.46	9564.29	1634.46	15236.6	1633.46	14056.1	1633.46	9668.25
1649.16	2634.64	1634.99	9977.38	1634.99	12569.7	1634.99	9661.91	1635.99	15207	1634.99	14078.3	1634.99	9670.14
1650.69	2615.16	1636.52	10034.7	1636.52	12547.8	1636.52	9467.57	1637.52	15164	1636.52	14045.2	1636.52	9671.74
1652.22	2596.03	1638.05	10047.5	1638.05	12629.6	1638.05	9519.67	1639.05	15149.3	1638.05	13949.1	1638.05	9678.58
1653.75	2519.8	1639.58	10044.8	1639.58	12539.9	1639.58	9526.7	1640.58	15122.3	1639.58	13859.9	1639.58	9652.26
1655.28	2502.02	1641.11	10021.6	1641.11	12493.6	1641.11	9525.61	1642.11	15212.2	1641.11	14084.9	1641.11	9621.98
1656.81	2519.41	1642.64	10076.2	1642.64	12551.1	1642.64	9531.03	1643.64	15115.9	1642.64	14007.8	1642.64	9635.19
1658.34	2490.09	1644.17	10047.7	1644.17	12540.4	1644.17	9486.76	1645.17	15112.9	1644.17	14104.7	1644.17	9646.77
1659.87	2457.98	1645.7	10089.4	1645.7	12526.5	1645.7	9511.54	1646.7	15079.6	1645.7	14122.6	1645.7	9625.85
1661.4	2492.76	1647.23	10058.7	1647.23	12509.8	1647.23	9503.86	1648.23	15199.2	1647.23	14065.9	1647.23	9636.45
1662.93	2498.93	1648.76	10025.7	1648.76	12583.7	1648.76	9507.09	1649.76	15037.8	1648.76	14086.4	1648.76	9663.35
1664.45	2510.64	1650.28	10051.3	1650.28	12577.7	1650.28	9435.73	1651.28	15105.4	1650.28	14049.3	1650.28	9661.05
1665.98	2421.08	1651.81	10005.2	1651.81	12508.4	1651.81	9461.04	1652.81	15110.8	1651.81	14078.8	1651.81	9637.27
1667.51	2508.45	1653.34	10032.9	1653.34	12544.4	1653.34	9552.96	1654.34	15090.4	1653.34	14058.9	1653.34	9640.17
1669.04	2513.07	1654.87	10058.6	1654.87	12561.3	1654.87	9606.91	1655.87	15053.6	1654.87	14091.1	1654.87	9645.78
1670.56	2461.05	1656.39	9995.43	1656.39	12517.5	1656.39	9561.13	1657.39	15033.1	1656.39	14021.1	1656.39	9647.52
1672.09	2441.99	1657.92	10102.8	1657.92	12565.6	1657.92	9512.56	1658.92	15118.8	1657.92	14205.3	1657.92	9635.9
1673.61	2459.39	1659.44	10043.6	1659.44	12514.5	1659.44	9575.64	1660.44	15036.3	1659.44	14150.1	1659.44	9649.19
1675.14	2459.74	1660.97	10063.5	1660.97	12568.2	1660.97	9539.64	1661.97	15084.3	1660.97	14082.1	1660.97	9642.41
1676.67	2421.14	1662.5	10072.5	1662.5	12526.7	1662.5	9542.78	1663.5	15083.7	1662.5	14078.8	1662.5	9639.84
1678.19	2424.22	1664.02	10130	1664.02	12516.3	1664.02	9569.87	1665.02	15091.9	1664.02	14119.6	1664.02	9633.34
1679.72	2435.89	1665.55	10029.7	1665.55	12544.6	1665.55	9535.93	1666.55	15001.4	1665.55	14128.3	1665.55	9623.29
1681.24	2444.87	1667.07	10069.6	1667.07	12478.7	1667.07	9543.34	1668.07	15054.3	1667.07	14092.6	1667.07	9617.6
1682.77	2430.03	1668.6	10156.3	1668.6	12528.9	1668.6	9481.21	1669.6	15063.5	1668.6	14075.5	1668.6	9623.7
1684.29	2419.95	1670.12	10147.1	1670.12	12566.4	1670.12	9602.66	1671.12	15146.3	1670.12	14109.9	1670.12	9670.43
1685.82	2443.28	1671.65	10049.2	1671.65	12615.6	1671.65	9602.63	1672.65	15109.1	1671.65	14154.8	1671.65	9686.45
1687.34	2483.49	1673.17	10112.1	1673.17	12577.8	1673.17	9563.61	1674.17	15026.9	1673.17	14109	1673.17	9678.69
1688.86	2428.13	1674.69	10121.4	1674.69	12560.4	1674.69	9579.59	1675.69	15100.1	1674.69	14090.1	1674.69	9658.08
1690.38	2434.37	1676.21	10105.5	1676.21	12554.4	1676.21	9616.78	1677.21	15106.1	1676.21	14148.7	1676.21	9646.97
1691.91	2411.89	1677.74	10084.8	1677.74	12546.6	1677.74	9537.26	1678.74	15129.5	1677.74	14237.4	1677.74	9662.49
1693.43	2396.49	1679.26	10185.5	1679.26	12619.1	1679.26	9567.06	1680.26	15143.3	1679.26	14244.2	1679.26	9688.28
1694.95	2431.41	1680.78	10186.1	1680.78	12621.4	1680.78	9555.24	1681.78	15133.1	1680.78	14236.8	1680.78	9707.87
1696.47	2426.63	1682.3	10057.7	1682.3	12622.6	1682.3	9656.36	1683.3	15127.7	1682.3	14200	1682.3	9710.43
1698	2396.87	1683.83	10106.1	1683.83	12639.1	1683.83	9629.62	1684.83	15142.3	1683.83	14276.8	1683.83	9708.86
1699.52	2360.55	1685.35	10154.3	1685.35	12609.4	1685.35	9616.52	1686.35	15192.9	1685.35	14288.4	1685.35	9699.99
1701.04	2423.03	1686.87	10071.9	1686.87	12610.3	1686.87	9596.17	1687.87	15119.8	1686.87	14274.7	1686.87	9701.32
1702.56	2402.91	1688.39	10016.5	1688.39	12646.1	1688.39	9617.93	1689.39	15184.1	1688.39	14314.1	1688.39	9715.8
1704.08	2386.36	1689.91	10055.1	1689.91	12638.6	1689.91	9598.03	1690.91	15183	1689.91	14239.6	1689.91	9716.73
1705.6	2427.88	1691.43	10093.2	1691.43	12623.6	1691.43	9529.47	1692.43	15188.8	1691.43	14234.7	1691.43	9709.23
1707.12	2450.48	1692.95	10058	1692.95	12649	1692.95	9586.45	1693.95	15199	1692.95	14277.7	1692.95	9732.81
1708.64	2445.64	1694.47	10063.1	1694.47	12714.9	1694.47	9701.62	1695.47	15174.7	1694.47	14241	1694.47	9765.6
1710.16	2443.14	1695.99	10123.3	1695.99	12709.8	1695.99	9644.4	1696.99	15214.5	1695.99	14296.4	1695.99	9770.68
1711.68	2364.2	1697.51	10170.3	1697.51	12678.3	1697.51	9663.5	1698.51	15258.8	1697.51	14324.3	1697.51	9754.99
1713.2	2391.62	1699.03	10149.1	1699.03	12683.9	1699.03	9638.04	1700.03	15287.8	1699.03	14367.7	1699.03	9750.25
1714.72	2420.09	1700.55	10130.3	1700.55	12681.3	1700.55	9649.82	1701.55	15253.2	1700.55	14367.7	1700.55	9742.52
1716.23	2426.69	1702.06	10203.2	1702.06	12654	1702.06	9726.64	1703.06	15233.2	1702.06	14302.3	1702.06	9744.07
1717.75	2430.83	1703.58	10170.5	1703.58	12701.9	1703.58	9677.88	1704.58	15230.5	1703.58	14371.6	1703.58	9755.42
1719.27	2454.23	1705.1	10180	1705.1	12699.4	1705.1	9720.14	1706.1	15267.5	1705.1	14395.1	1705.1	9760.8
1720.79	2435.36	1706.62	10258.3	1706.62	12680.9	1706.62	9745.19	1707.62	15316.9	1706.62	14391.8	1706.62	9759.85
1722.3	2439.22	1708.13	10274.3	1708.13	12729.5	1708.13	9691.25	1709.13	15283.8	1708.13	14422.9	1708.13	9789.95
1723.82	2404.79	1709.65	10284	1709.65	12775.9	1709.65	9748.1	1710.65	15295.8	1709.65	14366.3	1709.65	9798.31
1725.34	2408.06	1711.17	10253	1711.17	12705.7	1711.17	9746.31	1712.17	15349.6	1711.17	14491.9	1711.17	9798.22
1726.85	2441.91	1712.68	10171.5	1712.68	12772.9	1712.68	9751.45	1713.68	15376.9	1712.68	14496.4	1712.68	9803.07
1728.37	2405.39	1714.2	10251.3	1714.2	12782.3	1714.2	9704.26	1715.2	15370.8	1714.2	14481.5	1714.2	9835.58
1729.88	2422.46	1715.71	10232	1715.71	12799.5	1715.71	9739.86	1716.71	15373.1	1715.71	14438.1	1715.71	9828.57
1731.4	2425.67	1717.23	10267.2	1717.23	12764	1717.23	9739.59	1718.23	15371.7	1717.23	14414.9	1717.23	9828.68
1732.91	2445.86	1718.74	10257.5	1718.74	12796.7	1718.74	9764.77	1719.74	15351.7	1718.74	14421.7	1718.74	9826.32
1734.43	2434.85	1720.26	10253.6	1720.26	12784	1720.26	9716.3	1721.26	15413.8	1720.26	14389.9	1720.26	9836.32
1735.94	2443.84	1721.77	10249.2	1721.77	12795.5	1721.77	9728.28	1722.77	15402.3	1721.77	14455.7	1721.77	9831.03
1737.46	2485.22	1723.29	10349.3	1723.29	12783.1	1723.29	9811.02	1724.29	15354.6	1723.29	14548.8	1723.29	9831.09
1738.97	2456.28	1724.8	10243.7	1724.8	12795.6	1724.8	9777.61	1725.8	15356.8	1724.8	14523	1724.8	9845.99
1740.49	2466.71	1726.32	10279.6	1726.32	12832.9	1726.32	9774.42	1727.32	15457.4	1726.32	14558.5	1726.32	9847.95
1742	2389.47	1727.83	10232.7	1727.83	12764.7	1727.83	9760.87	1728.83	15392.1	1727.83	14548.9	1727.83	9819.04
1743.51	2417.47	1729.34	10261	1729.34	12735.8	1729.34	9739.44	1730.34	15420.8	1729.34	14505.6	1729.34	9805.14
1745.03	2413.86	1730.86	10193.7	1730.86	12812	1730.86	9783.1	1731.86	15422.6	1730.86	14560.3	1730.86	9842.18
1746.54	2430.76	1732.37	10243.3	1732.37	12855.2	1732.37	9828.18	1733.37	15448	1732.37	14537.2	1732.37	9882.32
1748.05	2390.69	1733.88	10293.9	1733.88	12846.6	1733.88	9844.73	1734.88	15507.1	1733.88	14584.9	1733.88	9863.16
1749.56	2387.51	1735.39	10291.1	1735.39	12777.7	1735.39	9805.88	1736.39	15516	1735.39	14618.9	1735.39	9849.92
1751.07	2400.29	1736.9	10327.9	1736.9	12842.7	1736.9	9748.97	1737.9	15504.4	1736.9	14606.1	1736.9	9853.01
1752.59	2438.15	1738.42	10318.2	1738.42	12836.9	1738.42	9816.22	1739.42	15411.1	1738.42	14625.7	1738.42	9884.31
1754.1	2371.3	1739.93	10290.4	1739.93	12867.8	1739.93	9836.41	1740.93	15476.9	1739.93	14588.5	1739.93	9871.36
1755.61	2439.35	1741.44	10304.9	1741.44	12809.4	1741.44	9883.87	1742.44	15528.3	1741.44	14545.7	1741.44	9869.88
1757.12	2422.46	1742.95	10348.5	1742.95	12860.3	1742.95	9786.15	1743.95	15493.8	1742.95	14558.9	1742.95	9873.66
1758.63	2383.09	1744.46	10323.8	1744.46	12884.6	1744.46	9906.21	1745.46	15479.4	1744.46	14561.7	1744.46	9917.84
1760.14	2381.57	1745.97	10293.6	1745.97	12948.3	1745.97	9827.04	1746.97	15446.8	1745.97	14561	1745.97	9941.75
1761.65	2450.84	1747.48	10387.2	1747.48	12928.7	1747.48	9900.55	1748.48	15500.2	1747.48	14599.4	1747.48	9946.97
1763.16	2490.17	1748.99	10319.5	1748.99	12892.2	1748.99	9908.33	1749.99	15548.3	1748.99	14659.4	1748.99	9894.66
1764.67	2397.05	1750.5	10353.9	1750.5	12785.6	1750.5	9821.23	1751.5	15612.7	1750.5	14593.1	1750.5	9842.7
1766.17	2462.18	1752	10459.3	1752	12809.1	1752	9796.84	1753	15589.4	1752	14653.7	1752	9869.68
1767.41	2413.24	1753.24	10399.7	1753.24	12966.5	1753.24	9776.46	1754.24	15647.6	1753.24	14729.9	1753.24	9932.34
1768.93	2410.13	1754.76	10398.4	1754.76	12927.3	1754.76	9773.04	1755.76	15578.4	1754.76	14637.9	1754.76	9951.22
1770.44	2452.03	1756.27	10438.2	1756.27	12906	1756.27	9857.62	1757.27	15621.3	1756.27	14824.3	1756.27	9925.39
1771.96	2436.92	1757.79	10401.9	1757.79	12916.3	1757.79	9840.2	1758.79	15510.4	1757.79	14670.4	1757.79	9924.91
1773.47	2475.82	1759.3	10371.5	1759.3	12917	1759.3	9860.77	1760.3	15650.6	1759.3	14604.9	1759.3	9930.41
1774.99	2526.71	1760.82	10444.3	1760.82	12939.8	1760.82	9875.35	1761.82	15632.6	1760.82	14642.4	1760.82	9959.07
1776.5	2373.61	1762.33	10273.6	1762.33	13013.5	1762.33	9827.93	1763.33	15583.7	1762.33	14632.9	1762.33	9994.02
1778.01	2424.5	1763.84	10350.3	1763.84	12992.2	1763.84	9868.5	1764.84	15718.5	1763.84	14733.9	1763.84	9973.94
1779.53	2442.39	1765.36	10378.4	1765.36	12881.3	1765.36	9971.08	1766.36	15624.7	1765.36	14700.8	1765.36	9928.04
1781.04	2439.29	1766.87	10427.8	1766.87	12895.8	1766.87	9833.66	1767.87	15581.1	1766.87	14636.8	1766.87	9886.07
1782.55	2415.18	1768.38	10424.6	1768.38	12867.6	1768.38	9864.23	1769.38	15664.6	1768.38	14656.7	1768.38	9941.27
1784.06	2523.08	1769.89	10466.3	1769.89	13055.6	1769.89	9882.81	1770.89	15584.7	1769.89	14775.3	1769.89	9985.18
1785.57	2423.97	1771.4	10340.4	1771.4	12973.8	1771.4	9901.39	1772.4	15635.1	1771.4	14733.4	1771.4	9982.03
1787.09	2483.87	1772.92	10370.4	1772.92	12913.8	1772.92	9887.97	1773.92	15630	1772.92	14844.7	1772.92	9958.19
1788.6	2504.76	1774.43	10369.2	1774.43	13038.5	1774.43	9904.54	1775.43	15645.2	1774.43	14898.6	1774.43	9999.04
1790.11	2408.66	1775.94	10484.8	1775.94	13046.1	1775.94	9905.12	1776.94	15648.6	1775.94	14662.1	1775.94	10030.6
1791.62	2429.55	1777.45	10376.5	1777.45	13001.4	1777.45	9881.7	1778.45	15727.9	1777.45	14827.9	1777.45	9988.01
1793.13	2453.45	1778.96	10455.1	1778.96	12941.5	1778.96	9840.27	1779.96	15674.7	1778.96	14784.6	1778.96	9976.71
1794.64	2459.34	1780.47	10360.5	1780.47	13005.6	1780.47	9792.85	1781.47	15618.3	1780.47	14738.1	1780.47	9959.36
1796.15	2423.24	1781.98	10361.2	1781.98	12908.5	1781.98	9837.43	1782.98	15615.3	1781.98	14796.4	1781.98	9951.57
1797.66	2453.14	1783.49	10474.9	1783.49	12953.3	1783.49	9922	1784.49	15696.7	1783.49	14863.5	1783.49	9955.58
1799.17	2462.03	1785	10541.9	1785	13017.4	1785	9902.58	1786	15732.2	1785	14861.3	1785	10001.4
1800.68	2422.93	1786.51	10474.5	1786.51	13014	1786.51	9879.16	1787.51	15704.6	1786.51	14792.9	1786.51	9987.59
1802.19	2419.82	1788.02	10366.1	1788.02	12940.3	1788.02	9913.74	1789.02	15684.5	1788.02	14921.9	1788.02	9986.24
1803.7	2413.72	1789.53	10325.9	1789.53	13048.4	1789.53	10006.3	1790.53	15626	1789.53	14812.1	1789.53	9991.38
1805.2	2452.61	1791.03	10389	1791.03	13006.5	1791.03	9868.89	1792.03	15790.7	1791.03	14687.7	1791.03	10035.8
1806.71	2419.51	1792.54	10456	1792.54	13081.5	1792.54	9815.47	1793.54	15753.5	1792.54	14754.8	1792.54	10014.4
1808.22	2431.4	1794.05	10443.1	1794.05	12972	1794.05	9892.04	1795.05	15628.7	1794.05	14849.8	1794.05	10003
1809.73	2467.3	1795.56	10554.9	1795.56	13010	1795.56	9910.62	1796.56	15686.6	1795.56	14799.1	1795.56	9995.63
1811.24	2455.19	1797.07	10421.2	1797.07	13057.5	1797.07	9937.2	1798.07	15826.8	1797.07	14813.1	1797.07	10035.1
1812.74	2482.09	1798.57	10474.5	1798.57	13062.4	1798.57	9953.77	1799.57	15728.7	1798.57	14917	1798.57	10029.4
1814.25	2520.98	1800.08	10411	1800.08	13009.4	1800.08	9878.35	1801.08	15754.5	1800.08	14892.8	1800.08	10018.3
1815.76	2502.88	1801.59	10509.2	1801.59	13063.8	1801.59	9962.93	1802.59	15723.8	1801.59	14713.8	1801.59	10043
1817.26	2439.77	1803.09	10445.6	1803.09	13123.8	1803.09	10065.5	1804.09	15824.4	1803.09	14791.2	1803.09	10073.7
1818.77	2433.66	1804.6	10461.9	1804.6	13077.6	1804.6	10026.1	1805.6	15708.2	1804.6	14934.9	1804.6	10059.7
1820.27	2454.56	1806.1	10517.3	1806.1	13034.3	1806.1	9934.66	1807.1	15712.7	1806.1	14897.4	1806.1	10014.1
1821.78	2433.45	1807.61	10329	1807.61	12999.2	1807.61	9963.24	1808.61	15766.3	1807.61	14908.5	1807.61	10005.7
1823.28	2418.35	1809.11	10372.6	1809.11	13064.6	1809.11	10081.8	1810.11	15811.4	1809.11	14929.9	1809.11	10043.9
1824.79	2451.24	1810.62	10505.8	1810.62	13128.7	1810.62	10028.4	1811.62	15870.4	1810.62	14899.8	1810.62	10066.8
1826.29	2478.14	1812.12	10448.1	1812.12	13075.7	1812.12	9922.97	1813.12	15920.8	1812.12	15095.1	1812.12	10086.6
1827.79	2523.03	1813.62	10425.5	1813.62	13172.9	1813.62	9943.54	1814.62	15865.4	1813.62	15004.4	1813.62	10094.1
1829.3	2471.93	1815.13	10603.5	1815.13	13150.1	1815.13	9900.12	1816.13	15786.6	1815.13	14987.6	1815.13	10140.5
1830.8	2543.82	1816.63	10538	1816.63	13219.7	1816.63	9988.7	1817.63	15865.9	1816.63	15093	1816.63	10120.2
1832.31	2477.72	1818.14	10554.4	1818.14	13102	1818.14	9915.27	1819.14	15802	1818.14	15070.2	1818.14	10108.2
1833.81	2495.61	1819.64	10447.9	1819.64	13146.8	1819.64	10083.9	1820.64	16009.5	1819.64	15012	1819.64	10081.5
1835.31	2534.51	1821.14	10448.7	1821.14	13143.4	1821.14	9952.43	1822.14	15898.5	1821.14	15070.3	1821.14	10130.8
1836.82	2486.41	1822.65	10578	1822.65	13251.5	1822.65	10057	1823.65	15906.2	1822.65	15230.2	1822.65	10162
1838.32	2444.3	1824.15	10537.8	1824.15	13208.1	1824.15	10071.6	1825.15	15976.9	1824.15	15064.5	1824.15	10144
1839.82	2489.2	1825.65	10505.5	1825.65	13112.5	1825.65	10034.2	1826.65	15890.6	1825.65	14981.3	1825.65	10109
1841.32	2480.09	1827.15	10545.1	1827.15	13195.8	1827.15	10106.7	1828.15	15973.1	1827.15	15041	1827.15	10126.8
1842.82	2483	1828.65	10506.9	1828.65	13239.3	1828.65	10049.3	1829.65	15885.7	1828.65	15130.2	1828.65	10183.8
1844.32	2485.89	1830.15	10507.6	1830.15	13274.4	1830.15	10015.9	1831.15	15997	1830.15	15206.1	1830.15	10192.4
1845.82	2536.79	1831.65	10621.4	1831.65	13220	1831.65	10068.5	1832.65	16017.5	1831.65	15077.2	1831.65	10155.9
1847.32	2494.68	1833.15	10456.6	1833.15	13160.1	1833.15	10089	1834.15	16024.1	1833.15	15135.5	1833.15	10145.9
1848.82	2461.58	1834.65	10541	1834.65	13266.9	1834.65	10033.6	1835.65	15997.6	1834.65	15211.5	1834.65	10171.9
1850.32	2533.47	1836.15	10608.1	1836.15	13255.2	1836.15	9996.2	1837.15	15947.6	1836.15	15001.5	1836.15	10192.9
1851.82	2548.37	1837.65	10641.9	1837.65	13229.8	1837.65	10076.8	1838.65	16104.9	1837.65	15142.3	1837.65	10166.3
1853.32	2518.26	1839.15	10675.7	1839.15	13229.1	1839.15	10107.4	1840.15	16092.3	1839.15	15093	1839.15	10193.4
1854.82	2545.16	1840.65	10688.2	1840.65	13334.5	1840.65	10077.9	1841.65	16094.7	1840.65	15154.1	1840.65	10207.5
1856.32	2482.05	1842.15	10595.4	1842.15	13248.4	1842.15	10082.5	1843.15	16144	1842.15	15240.4	1842.15	10223.4
1857.82	2643.95	1843.65	10685.8	1843.65	13308.3	1843.65	10163.1	1844.65	16122.9	1843.65	15161.7	1843.65	10197.9
1859.32	2571.84	1845.15	10618.4	1845.15	13240.2	1845.15	10169.7	1846.15	16192.5	1845.15	15342.1	1845.15	10193.4
1860.82	2505.74	1846.65	10547	1846.65	13247.8	1846.65	10066.2	1847.65	16186.3	1846.65	15322.3	1846.65	10182
1862.31	2544.64	1848.14	10594.5	1848.14	13285.7	1848.14	10170.8	1849.14	16118.2	1848.14	15421.8	1848.14	10210.6
1863.81	2559.53	1849.64	10735.6	1849.64	13322.2	1849.64	10185.4	1850.64	16225.2	1849.64	15509.5	1849.64	10237.9
1865.31	2505.43	1851.14	10611.6	1851.14	13345	1851.14	10144	1852.14	16186.9	1851.14	15308.5	1851.14	10260.3
1866.8	2556.32	1852.63	10750.6	1852.63	13370.5	1852.63	10158.5	1853.63	16263	1852.63	15399.2	1852.63	10274.8
1868.3	2496.22	1854.13	10568.2	1854.13	13367.1	1854.13	10159.1	1855.13	16322	1854.13	15348.4	1854.13	10268.2
1869.8	2541.11	1855.63	10730.7	1855.63	13330.6	1855.63	10249.7	1856.63	16272	1855.63	15378.6	1855.63	10253.9
1871.29	2622.01	1857.12	10678.9	1857.12	13346.5	1857.12	10216.3	1858.12	16256.1	1857.12	15541.5	1857.12	10253.8
1872.79	2480.9	1858.62	10716.6	1858.62	13381.6	1858.62	10116.9	1859.62	16244.6	1858.62	15552.6	1858.62	10298.8
1874.28	2603.8	1860.11	10579	1860.11	13471.9	1860.11	10261.4	1861.11	16283.3	1860.11	15476.7	1860.11	10330.8
1875.78	2573.69	1861.61	10579.7	1861.61	13443.7	1861.61	10260	1862.61	16276	1861.61	15436.3	1861.61	10351.4
1877.28	2531.59	1863.11	10703.2	1863.11	13478.9	1863.11	10172.6	1864.11	16302.9	1863.11	15426.8	1863.11	10351.7
1878.77	2507.48	1864.6	10739.1	1864.6	13471.3	1864.6	10249.2	1865.6	16337.3	1864.6	15555.7	1864.6	10347.9
1880.26	2510.38	1866.09	10755.3	1866.09	13432	1866.09	10297.7	1867.09	16394.2	1866.09	15527	1866.09	10328.7
1881.76	2471.27	1867.59	10834	1867.59	13459	1867.59	10436.3	1868.59	16389	1867.59	15502.8	1867.59	10376.6
1883.25	2597.16	1869.08	10811.4	1869.08	13572.6	1869.08	10268.9	1870.08	16345.5	1869.08	15619.9	1869.08	10343.2
1884.74	2426.06	1870.57	10782.9	1870.57	13299.2	1870.57	10337.5	1871.57	16359.6	1870.57	15492.6	1870.57	10321.8
1886.24	2557.95	1872.07	10789.5	1872.07	13506.5	1872.07	10178	1873.07	16386.5	1872.07	15553.8	1872.07	10326.6
1887.73	2608.85	1873.56	10907.1	1873.56	13540.3	1873.56	10266.6	1874.56	16476.4	1873.56	15491.2	1873.56	10419.7
1889.22	2590.74	1875.05	10810.5	1875.05	13570	1875.05	10409.2	1876.05	16378.4	1875.05	15655.5	1875.05	10418.5
1890.72	2650.64	1876.55	10813.2	1876.55	13561	1876.55	10249.8	1877.55	16377.5	1876.55	15509	1876.55	10447
1892.21	2533.53	1878.04	10856.7	1878.04	13638.8	1878.04	10306.4	1879.04	16533.7	1878.04	15758.7	1878.04	10449.3
1893.7	2626.43	1879.53	10748.4	1879.53	13550.1	1879.53	10326.9	1880.53	16468.7	1879.53	15649	1879.53	10438.9
1895.19	2665.32	1881.02	10916.7	1881.02	13534.2	1881.02	10263.5	1882.02	16562.9	1881.02	15638.1	1881.02	10377.8
1896.68	2569.22	1882.51	10849.2	1882.51	13446.8	1882.51	10416.1	1883.51	16536.4	1882.51	15806.8	1882.51	10363.1
1898.18	2638.11	1884.01	10733.1	1884.01	13508.1	1884.01	10256.7	1885.01	16382.8	1884.01	15592.5	1884.01	10359.9
1899.67	2569.01	1885.5	10878	1885.5	13508.8	1885.5	10223.2	1886.5	16506.9	1885.5	15814.3	1885.5	10402.7
1901.16	2505.91	1886.99	10843.7	1886.99	13572.9	1886.99	10297.8	1887.99	16485.8	1886.99	15588.1	1886.99	10397.8
1902.65	2547.8	1888.48	10844.4	1888.48	13513	1888.48	10358.4	1889.48	16467.8	1888.48	15615.4	1888.48	10427.9
1904.14	2586.7	1889.97	10771.1	1889.97	13652.9	1889.97	10341	1890.97	16510.8	1889.97	15632.5	1889.97	10468.7
1905.63	2574.59	1891.46	10875.1	1891.46	13668.7	1891.46	10217.5	1892.46	16610.4	1891.46	15642.1	1891.46	10501.2
1907.12	2526.49	1892.95	10912.9	1892.95	13597.8	1892.95	10420.1	1893.95	16586	1892.95	15804.9	1892.95	10445.6
1908.6	2673.38	1894.43	10937	1894.43	13526.9	1894.43	10324.7	1895.43	16580.9	1894.43	15624.5	1894.43	10419.5
1910.09	2538.28	1895.92	10896.9	1895.92	13614.4	1895.92	10277.3	1896.92	16670.8	1895.92	15729.9	1895.92	10450.3
1911.58	2538.17	1897.41	10864.4	1897.41	13662	1897.41	10299.9	1898.41	16627.2	1897.41	15761.6	1897.41	10498.6
1913.07	2565.07	1898.9	10816.5	1898.9	13664	1898.9	10330.4	1899.9	16589	1898.9	15707.9	1898.9	10494.8
1914.56	2561.96	1900.39	10869.9	1900.39	13624.8	1900.39	10319	1901.39	16673.6	1900.39	15786.8	1900.39	10483.5
1916.05	2498.86	1901.88	10960.2	1901.88	13640.7	1901.88	10317.6	1902.88	16631.1	1901.88	15694.7	1901.88	10472.5
1917.53	2543.75	1903.36	10933.7	1903.36	13615.2	1903.36	10516.2	1904.36	16632.4	1903.36	15692.6	1903.36	10463.4
1919.02	2627.64	1904.85	10948	1904.85	13613.2	1904.85	10400.7	1905.85	16739.4	1904.85	15764.1	1904.85	10481.2
1920.51	2645.54	1906.34	10861.1	1906.34	13702.1	1906.34	10365.3	1907.34	16565.4	1906.34	15658.8	1906.34	10501.9
1921.99	2588.43	1907.82	11037.2	1907.82	13655.9	1907.82	10345.9	1908.82	16623.3	1907.82	15759.8	1907.82	10513.3
1923.48	2678.33	1909.31	10965.8	1909.31	13677.3	1909.31	10376.5	1910.31	16700.5	1909.31	15682.5	1909.31	10504
1924.97	2657.22	1910.8	11017.2	1910.8	13684.9	1910.8	10437	1911.8	16680.4	1910.8	15742.1	1910.8	10518.7
1926.45	2639.12	1912.28	10951.8	1912.28	13704.9	1912.28	10461.6	1913.28	16624	1912.28	15878.5	1912.28	10538.8
1927.94	2573.01	1913.77	10903.8	1913.77	13734.6	1913.77	10326.2	1914.77	16683	1913.77	15805.6	1913.77	10539
1929.42	2572.91	1915.25	10927.9	1915.25	13669.1	1915.25	10332.8	1916.25	16708.8	1915.25	15853.5	1915.25	10506.8
1930.91	2626.8	1916.74	10971.5	1916.74	13643.7	1916.74	10339.4	1917.74	16711.2	1916.74	15861.7	1916.74	10510.3
1932.39	2623.7	1918.22	11038.5	1918.22	13762.9	1918.22	10515.9	1919.22	16768	1918.22	15939.1	1918.22	10553.8
1933.88	2542.59	1919.71	11023.7	1919.71	13749.8	1919.71	10384.5	1920.71	16680.6	1919.71	15869.1	1919.71	10557.4
1935.36	2614.49	1921.19	10934.7	1921.19	13672	1921.19	10415.1	1922.19	16643.4	1921.19	15949.5	1921.19	10532.8
1936.85	2629.39	1922.68	10863.4	1922.68	13734.7	1922.68	10349.7	1923.68	16768.6	1922.68	15894.3	1922.68	10543
1938.33	2629.28	1924.16	11064.9	1924.16	13747.9	1924.16	10462.2	1925.16	16834	1924.16	15793.4	1924.16	10554.3
1939.81	2650.18	1925.64	10983.7	1925.64	13703.1	1925.64	10342.8	1926.64	16762.7	1925.64	15978.4	1925.64	10552.1
1941.3	2533.07	1927.13	11004	1927.13	13753.4	1927.13	10389.4	1928.13	16740.4	1927.13	15968.9	1927.13	10544.3
1942.78	2673.97	1928.61	10907.3	1928.61	13725.2	1928.61	10498	1929.61	16806.9	1928.61	15960.9	1928.61	10577.1
1944.26	2598.86	1930.09	10939.2	1930.09	13823.7	1930.09	10452.5	1931.09	16808.2	1930.09	15902.7	1930.09	10598.4
1945.74	2718.76	1931.57	10930.3	1931.57	13803.8	1931.57	10451.1	1932.57	16871.4	1931.57	15894.6	1931.57	10624.5
1947.23	2598.65	1933.06	10868.6	1933.06	13793.5	1933.06	10393.7	1934.06	16750.9	1933.06	16039.8	1933.06	10561.9
1948.71	2667.55	1934.54	11070	1934.54	13663.3	1934.54	10416.3	1935.54	16845.1	1934.54	15880	1934.54	10572.5
1950.19	2568.44	1936.02	11088.2	1936.02	13861	1936.02	10496.9	1937.02	16833.5	1936.02	16090	1936.02	10577.1
1951.67	2652.34	1937.5	10927.3	1937.5	13732.2	1937.5	10561.4	1938.5	16775	1937.5	15989.1	1937.5	10587.9
1953.15	2709.23	1938.98	10992.4	1938.98	13756.4	1938.98	10458	1939.98	16867.1	1938.98	15994.3	1938.98	10588.8
1954.63	2601.12	1940.46	11006.7	1940.46	13879.7	1940.46	10476.6	1941.46	16756.2	1940.46	15942.1	1940.46	10626.9
1956.11	2646.03	1941.94	11058.1	1941.94	13782.6	1941.94	10429.2	1942.94	16774.6	1941.94	15861.9	1941.94	10603.6
1957.59	2636.93	1943.42	10971.3	1943.42	13736.5	1943.42	10405.7	1944.42	16843.2	1943.42	15933.3	1943.42	10578.9
1959.07	2660.82	1944.9	11092.7	1944.9	13826.7	1944.9	10454.3	1945.9	16898.9	1944.9	16127.1	1944.9	10601.1
1960.55	2666.72	1946.38	10955.2	1946.38	13791.7	1946.38	10480.9	1947.38	16942.9	1946.38	16145.6	1946.38	10596.4
1962.03	2612.61	1947.86	11133.1	1947.86	13737.3	1947.86	10567.5	1948.86	16755.1	1947.86	15957.8	1947.86	10570.9
1963.51	2648.51	1949.34	10980	1949.34	13799.9	1949.34	10468	1950.34	16928.4	1949.34	16001.3	1949.34	10612.8
1964.99	2585.41	1950.82	11072.4	1950.82	13901.2	1950.82	10568.6	1951.82	16969.2	1950.82	16096.4	1950.82	10652.7
1966.47	2675.3	1952.3	11065.3	1952.3	13838.6	1952.3	10513.2	1953.3	16989.7	1952.3	16108.9	1952.3	10669.3
1967.95	2684.2	1953.78	11147.9	1953.78	13857.2	1953.78	10537.8	1954.78	16922.6	1953.78	16068.5	1953.78	10593.9
1969.42	2630.09	1955.25	11012.3	1955.25	13666.5	1955.25	10366.4	1956.25	16975.2	1955.25	16084	1955.25	10562.8
1970.9	2593.99	1956.73	11174.6	1956.73	13807.6	1956.73	10478.9	1957.73	17004.3	1956.73	16005.2	1956.73	10589.7
1972.38	2662.88	1958.21	11118.9	1958.21	13903.4	1958.21	10617.5	1959.21	16906.2	1958.21	16163.7	1958.21	10669.6
1973.86	2719.78	1959.69	11024.2	1959.69	13894.5	1959.69	10552.1	1960.69	16973.7	1959.69	16132.1	1959.69	10699.3
1975.33	2578.67	1961.16	11075.6	1961.16	13937.9	1961.16	10576.7	1962.16	17053	1961.16	16121	1961.16	10674.4
1976.81	2713.57	1962.64	11066.6	1962.64	13849.1	1962.64	10619.2	1963.64	17149.3	1962.64	16102.7	1962.64	10694.6
1978.29	2764.46	1964.12	11071.2	1964.12	13987.5	1964.12	10607.8	1965.12	16934.8	1964.12	16309.7	1964.12	10698.7
1979.76	2623.36	1965.59	11134.3	1965.59	13912.5	1965.59	10618.4	1966.59	16989.5	1965.59	16077.7	1965.59	10717.9
1981.24	2650.25	1967.07	11035.7	1967.07	13936.6	1967.07	10517	1968.07	16966.2	1967.07	16180.2	1967.07	10707.7
1982.71	2686.14	1968.54	11231.2	1968.54	13956.6	1968.54	10663.5	1969.54	17155.5	1968.54	16231.1	1968.54	10703.7
1984.19	2755.04	1970.02	11124.9	1970.02	13891.3	1970.02	10610.1	1971.02	17080.9	1970.02	16288.5	1970.02	10704.5
1985.66	2643.93	1971.49	11213.2	1971.49	13974.6	1971.49	10486.7	1972.49	17040.5	1971.49	16491.5	1971.49	10724.5
1987.14	2640.83	1972.97	11114.6	1972.97	13980.9	1972.97	10595.3	1973.97	17049.3	1972.97	16461.8	1972.97	10720.4
1988.61	2694.72	1974.44	11193.3	1974.44	13892	1974.44	10575.9	1975.44	17081.6	1974.44	16222.5	1974.44	10725.4
1990.09	2655.62	1975.92	11190.1	1975.92	14033.2	1975.92	10602.4	1976.92	17128.8	1975.92	16177.5	1975.92	10732.7
1991.56	2718.51	1977.39	11222.1	1977.39	13959.6	1977.39	10721	1978.39	17021.1	1977.39	16313.9	1977.39	10755.5
1993.03	2685.41	1978.86	11181.9	1978.86	13991.9	1978.86	10623.6	1979.86	17108.9	1978.86	16332.4	1978.86	10744.2
1994.51	2739.3	1980.34	11208	1980.34	14010.6	1980.34	10718.2	1981.34	17160.4	1980.34	16265.3	1980.34	10765.3
1995.98	2685.2	1981.81	11197	1981.81	14004.4	1981.81	10622.7	1982.81	17109.3	1981.81	16448.8	1981.81	10751.6
1997.45	2694.09	1983.28	11240.6	1983.28	13966.5	1983.28	10721.3	1984.28	17231.4	1983.28	16275.8	1983.28	10748.8
1998.93	2681.99	1984.76	11167.3	1984.76	14032	1984.76	10705.9	1985.76	17161.1	1984.76	16397.3	1984.76	10777.8
2000.4	2699.89	1986.23	11103.8	1986.23	14078.2	1986.23	10696.5	1987.23	17272.4	1986.23	16429.1	1986.23	10803.7
2001.87	2666.78	1987.7	11279.8	1987.7	14045.8	1987.7	10723	1988.7	17365.5	1987.7	16434.3	1987.7	10812.1
2003.34	2708.68	1989.17	11253.3	1989.17	14082.4	1989.17	10693.6	1990.17	17294.2	1989.17	16483.7	1989.17	10797.9
2004.81	2702.57	1990.64	11232.6	1990.64	14036.2	1990.64	10690.2	1991.64	17230.2	1990.64	16266.4	1990.64	10808.6
2006.28	2720.47	1992.11	11278.2	1992.11	14100.3	1992.11	10704.8	1993.11	17346.9	1992.11	16421.9	1992.11	10822.8
2007.75	2744.36	1993.58	11427	1993.58	14109.3	1993.58	10675.4	1994.58	17252	1993.58	16578.9	1993.58	10837.8
2009.23	2702.26	1995.06	11279.6	1995.06	14071.4	1995.06	10705.9	1996.06	17342	1995.06	16453	1995.06	10809.5
2010.7	2708.15	1996.53	11331.1	1996.53	14043.3	1996.53	10748.5	1997.53	17347.5	1996.53	16521.5	1996.53	10813.4
2012.17	2729.05	1998	11306.5	1998	14121.1	1998	10809.1	1999	17243.1	1998	16542.9	1998	10808.4
2013.64	2755.94	1999.47	11307.2	1999.47	14051.6	1999.47	10743.7	2000.47	17255	1999.47	16453.8	1999.47	10862.1
2015.1	2731.84	2000.93	11284.6	2000.93	14216.2	2000.93	10758.2	2001.93	17324.7	2000.93	16504.7	2000.93	10838.2
2016.57	2701.73	2002.4	11298.9	2002.4	14000.6	2002.4	10734.8	2003.4	17456.3	2002.4	16565.9	2002.4	10818.2
2018.04	2779.62	2003.87	11327	2003.87	14079.9	2003.87	10741.4	2004.87	17341.1	2003.87	16547.5	2003.87	10819.9
2019.51	2755.52	2005.34	11312.2	2005.34	14208.7	2005.34	10718	2006.34	17384.1	2005.34	16539.5	2005.34	10876.8
2020.98	2701.41	2006.81	11314.8	2006.81	14121.3	2006.81	10754.5	2007.81	17440.9	2006.81	16519.6	2006.81	10881
2022.45	2680.31	2008.28	11337	2008.28	14164.7	2008.28	10739.1	2009.28	17530.9	2008.28	16630.9	2008.28	10876.2
2023.92	2725.2	2009.75	11368.9	2009.75	14214.9	2009.75	10729.7	2010.75	17349.5	2009.75	16630.3	2009.75	10928.4
2025.38	2704.1	2011.21	11319	2011.21	14257	2011.21	10806.3	2012.21	17431.9	2011.21	16523.5	2011.21	10936.2
2026.85	2721.99	2012.68	11458.1	2012.68	14173.7	2012.68	10842.9	2013.68	17425.7	2012.68	16643.6	2012.68	10886.7
2028.32	2742.89	2014.15	11394.5	2014.15	14116.6	2014.15	10717.4	2015.15	17483.7	2014.15	16663.6	2014.15	10893.5
2029.78	2745.78	2015.61	11350.5	2015.61	14290.8	2015.61	10720	2016.61	17462.5	2015.61	16615.8	2015.61	10916.8
2031.25	2706.68	2017.08	11325.9	2017.08	14184.1	2017.08	10846.6	2018.08	17501.1	2017.08	16569.3	2017.08	10945.2
2032.72	2664.57	2018.55	11373.3	2018.55	14244.1	2018.55	10829.2	2019.55	17452.2	2018.55	16581.9	2018.55	10915.6
2034.18	2820.47	2020.01	11360.5	2020.01	14199.3	2020.01	10807.7	2021.01	17519.7	2020.01	16629.9	2020.01	10913.8
2035.65	2811.36	2021.48	11388.4	2021.48	14211.1	2021.48	10696.3	2022.48	17572.3	2021.48	16607.1	2021.48	10959.1
2037.12	2748.26	2022.95	11408.7	2022.95	14378.4	2022.95	10796.9	2023.95	17509.5	2022.95	16756.7	2022.95	10964.9
2038.58	2742.16	2024.41	11493.2	2024.41	14183.5	2024.41	10777.5	2025.41	17552.4	2024.41	16573.3	2024.41	10984.7
2040.05	2679.05	2025.88	11447.2	2025.88	14356.5	2025.88	10946	2026.88	17481	2025.88	16711.1	2025.88	10969.7
2041.51	2717.95	2027.34	11294.1	2027.34	14297.9	2027.34	10672.6	2028.34	17533.6	2027.34	16651.5	2027.34	11021.9
2042.97	2645.84	2028.8	11462.4	2028.8	14326.2	2028.8	10829.2	2029.8	17500.7	2028.8	16826.1	2028.8	10962.5
2044.44	2795.74	2030.27	11387.1	2030.27	14197.5	2030.27	10801.8	2031.27	17604.5	2030.27	16602.9	2030.27	10968.1
2045.9	2729.63	2031.73	11438.5	2031.73	14342.8	2031.73	10848.4	2032.73	17569.5	2031.73	16780.5	2031.73	10972.1
2047.37	2696.53	2033.2	11314.5	2033.2	14280.2	2033.2	10880.9	2034.2	17509.9	2033.2	16595.7	2033.2	10979.7
2048.83	2672.42	2034.66	11461.4	2034.66	14249.2	2034.66	10809.5	2035.66	17662.9	2034.66	16709.9	2034.66	10978.1
2050.29	2696.32	2036.12	11413.5	2036.12	14364.2	2036.12	10856.1	2037.12	17634.2	2036.12	16754.9	2036.12	10989.2
2051.76	2783.21	2037.59	11400.5	2037.59	14276.8	2037.59	10722.7	2038.59	17547.9	2037.59	16853	2037.59	11016.1
2053.22	2762.11	2039.05	11487	2039.05	14349.1	2039.05	10841.2	2040.05	17583.4	2039.05	16822.8	2039.05	10976.7
2054.68	2756	2040.51	11411.8	2040.51	14223.1	2040.51	10849.8	2041.51	17619.9	2040.51	16639.4	2040.51	10956.4
2056.14	2683.89	2041.97	11352.1	2041.97	14266.5	2041.97	10868.4	2042.97	17634	2041.97	16806.7	2041.97	10980.1
2057.6	2758.79	2043.43	11296.4	2043.43	14411.8	2043.43	10755	2044.43	17592.6	2043.43	16722	2043.43	11027.6
2059.06	2806.68	2044.89	11308.8	2044.89	14301	2044.89	10729.5	2045.89	17644	2044.89	16756.7	2044.89	11012
2060.53	2761.58	2046.36	11311.5	2046.36	14256.3	2046.36	10816.1	2047.36	17803.4	2046.36	16770.8	2046.36	10943.7
2061.99	2650.47	2047.82	11347.3	2047.82	14225.3	2047.82	10782.7	2048.82	17548.3	2047.82	16889.4	2047.82	10947.8
2063.45	2668.37	2049.28	11500	2049.28	14301.8	2049.28	10821.3	2050.28	17620.1	2049.28	16797.3	2049.28	10976.2
2064.91	2719.26	2050.74	11450.1	2050.74	14302.5	2050.74	10835.9	2051.74	17703.6	2050.74	16815.8	2050.74	10967.6
2066.37	2677.16	2052.2	11509.2	2052.2	14224.7	2052.2	10796.4	2053.2	17633.3	2052.2	16791.6	2052.2	10974.1
2067.83	2770.07	2053.66	11478.8	2053.66	14386.6	2053.66	10863	2054.66	17699.8	2053.66	16723.1	2053.66	11032.7
2069.29	2703.97	2055.12	11395.8	2055.12	14420.4	2055.12	10887.6	2056.12	17645.5	2055.12	16856.5	2055.12	11044.5
2070.75	2715.86	2056.58	11386.8	2056.58	14265.4	2056.58	10852.2	2057.58	17619	2056.58	16951.6	2056.58	11022
2072.21	2820.76	2058.04	11553.1	2058.04	14381.8	2058.04	10882.7	2059.04	17610.7	2058.04	16914	2058.04	10993.8
2073.66	2709.65	2059.49	11464.3	2059.49	14286.2	2059.49	10885.3	2060.49	17796.8	2059.49	16844.1	2059.49	11010.3
2075.12	2724.55	2060.95	11453.3	2060.95	14340.6	2060.95	10757.9	2061.95	17745.7	2060.95	16828.7	2060.95	11017
2076.58	2766.44	2062.41	11401.5	2062.41	14385.4	2062.41	10836.5	2063.41	17711.8	2062.41	16748.4	2062.41	11016.6
2078.04	2715.34	2063.87	11450.9	2063.87	14271.8	2063.87	10843	2064.87	17798.5	2063.87	16787.5	2063.87	11018.5
2079.5	2667.23	2065.33	11426.3	2065.33	14389.5	2065.33	10925.6	2066.33	17600	2065.33	16890	2065.33	11007.5
2080.96	2733.12	2066.79	11454.4	2066.79	14313.2	2066.79	10874.2	2067.79	17725.2	2066.79	16721.3	2066.79	11031.5
2082.41	2745.02	2068.24	11425.8	2068.24	14342.8	2068.24	10838.8	2069.24	17809.8	2068.24	16801.7	2068.24	10986.8
2083.87	2783.91	2069.7	11451.9	2069.7	14247	2069.7	10905.4	2070.7	17727.8	2069.7	16764.2	2069.7	10972.6
2085.32	2732.81	2071.15	11478.1	2071.15	14291.9	2071.15	10833.9	2072.15	17753.6	2071.15	16853.3	2071.15	10976.2
2086.78	2714.7	2072.61	11350.2	2072.61	14340.8	2072.61	10806.5	2073.61	17700.4	2072.61	16829.1	2072.61	11006.5
2088.24	2648.6	2074.07	11491.2	2074.07	14322.2	2074.07	10919.1	2075.07	17673.9	2074.07	16759.2	2074.07	11022.9
2089.69	2786.49	2075.52	11419.8	2075.52	14338.1	2075.52	10827.7	2076.52	17795.9	2075.52	16927.9	2075.52	10975.6
2091.15	2627.39	2076.98	11467.3	2076.98	14195.5	2076.98	10818.2	2077.98	17678.6	2076.98	16825.6	2076.98	10954.6
2092.61	2708.28	2078.44	11429.2	2078.44	14314.7	2078.44	10848.8	2079.44	17727.9	2078.44	16826.4	2078.44	10985.7
2094.06	2741.18	2079.89	11468.8	2079.89	14387.1	2079.89	10885.4	2080.89	17713.2	2079.89	16775.5	2079.89	11025
2095.51	2777.07	2081.34	11354.6	2081.34	14290	2081.34	10874	2082.34	17723	2081.34	16764.6	2081.34	11008
2096.97	2902.97	2082.8	11417.7	2082.8	14330.6	2082.8	10928.6	2083.8	17862.1	2082.8	16728.5	2082.8	11003.6
2098.42	2737.86	2084.25	11461.3	2084.25	14374	2084.25	10957.1	2085.25	17638	2084.25	16910.5	2084.25	11040.4
2099.88	2704.76	2085.71	11440.6	2085.71	14384.4	2085.71	10865.7	2086.71	17682	2085.71	16753.7	2085.71	11052
2101.33	2734.66	2087.16	11396.5	2087.16	14368.6	2087.16	10744.3	2088.16	17760.2	2087.16	16876.8	2087.16	11025.5
2102.78	2818.55	2088.61	11477.2	2088.61	14321.1	2088.61	10894.9	2089.61	17824.5	2088.61	16719.9	2088.61	11037.2
2104.24	2746.45	2090.07	11444.8	2090.07	14444.4	2090.07	10831.4	2091.07	17732.9	2090.07	16866.5	2090.07	11063.3
2105.69	2734.34	2091.52	11385.1	2091.52	14416.2	2091.52	10808	2092.52	17687.1	2091.52	16784.8	2091.52	11095.8
2107.14	2710.24	2092.97	11415.1	2092.97	14428	2092.97	10794.6	2093.97	17612.6	2092.97	16750.3	2092.97	11070
2108.6	2794.13	2094.43	11497.6	2094.43	14359.8	2094.43	10855.2	2095.43	17653.4	2094.43	16843.8	2094.43	11030.5
2110.05	2728.03	2095.88	11449.7	2095.88	14312.3	2095.88	10837.7	2096.88	17787.1	2095.88	16893.3	2095.88	11019.5
2111.5	2796.92	2097.33	11471.9	2097.33	14413.6	2097.33	10818.3	2098.33	17776.7	2097.33	16930.9	2097.33	11049.3
2112.95	2697.82	2098.78	11474.5	2098.78	14433.5	2098.78	10888.9	2099.78	17703.2	2098.78	17048	2098.78	11112.7
2114.4	2754.71	2100.23	11432.5	2100.23	14510.1	2100.23	10905.5	2101.23	17786.6	2100.23	16807.2	2100.23	11116.4
2115.85	2727.61	2101.68	11596.9	2101.68	14414.3	2101.68	10908.1	2102.68	17863.8	2101.68	16952.4	2101.68	11088.1
2117.3	2775.5	2103.13	11593.7	2103.13	14387.5	2103.13	10828.6	2104.13	17815.9	2103.13	16994.4	2103.13	11063.1
2118.75	2745.39	2104.58	11512.6	2104.58	14455.7	2104.58	10961.2	2105.58	17806.5	2104.58	17004.1	2104.58	11097.1
2120.2	2748.29	2106.03	11558.1	2106.03	14499.1	2106.03	10901.8	2107.03	18010.8	2106.03	17028.4	2106.03	11147.5
2121.65	2715.18	2107.48	11535.5	2107.48	14527.4	2107.48	10872.4	2108.48	17922.3	2107.48	16973.2	2107.48	11125.1
2123.1	2757.08	2108.93	11435	2108.93	14416.5	2108.93	10892.9	2109.93	17949.3	2108.93	16951.9	2108.93	11139
2124.55	2801.97	2110.38	11484.4	2110.38	14581.1	2110.38	11109.5	2111.38	17911	2110.38	17066.2	2110.38	11135.6
2126	2768.87	2111.83	11551.4	2111.83	14468.9	2111.83	10972.1	2112.83	17846	2111.83	17152.3	2111.83	11160.4
2127.45	2774.76	2113.28	11530.6	2113.28	14533	2113.28	11102.7	2114.28	17957.4	2113.28	17079.5	2113.28	11147.1
2128.9	2831.66	2114.73	11593.8	2114.73	14543.4	2114.73	11089.2	2115.73	17934.1	2114.73	17111.2	2114.73	11173.6
2130.35	2729.55	2116.18	11629.6	2116.18	14538.6	2116.18	10917.8	2117.18	17969.6	2116.18	17128.2	2116.18	11166.5
2131.8	2855.45	2117.63	11587.4	2117.63	14542	2117.63	10998.4	2118.63	18031.7	2117.63	17056.8	2117.63	11188.7
2133.25	2741.34	2119.08	11531.7	2119.08	14614.4	2119.08	10895	2120.08	17968.9	2119.08	17116.5	2119.08	11195.6
2134.69	2777.24	2120.52	11641.6	2120.52	14554.5	2120.52	11031.6	2121.52	18021.5	2120.52	17112.9	2120.52	11219.2
2136.14	2738.14	2121.97	11578	2121.97	14637.9	2121.97	11044.1	2122.97	18096.5	2121.97	17181.4	2121.97	11207.4
2137.59	2798.03	2123.42	11682	2123.42	14557.3	2123.42	11030.7	2124.42	18028.3	2123.42	17189.6	2123.42	11206.8
2139.03	2746.93	2124.86	11608.7	2124.86	14575.9	2124.86	10971.3	2125.86	18071.3	2124.86	17087.3	2124.86	11192.6
2140.48	2806.82	2126.31	11553	2126.31	14595.9	2126.31	11021.9	2127.31	18112.1	2126.31	17116	2126.31	11210.1
2141.93	2863.72	2127.76	11620	2127.76	14593.9	2127.76	11158.4	2128.76	18102.6	2127.76	17186.1	2127.76	11208.4
2143.37	2806.61	2129.2	11587.5	2129.2	14586.4	2129.2	11069	2130.2	18147.7	2129.2	17315.1	2129.2	11222.7
2144.82	2848.51	2130.65	11693.5	2130.65	14632.5	2130.65	11077.6	2131.65	18066.7	2130.65	17473.5	2130.65	11200.2
2146.26	2839.4	2132.09	11546.2	2132.09	14527.1	2132.09	11074.2	2133.09	18195.1	2132.09	17200.2	2132.09	11219.4
2147.71	2860.3	2133.54	11548.9	2133.54	14683.5	2133.54	11066.7	2134.54	18206	2133.54	17186.3	2133.54	11222.8
2149.15	2788.19	2134.98	11668.5	2134.98	14609.8	2134.98	11091.3	2135.98	18178.5	2134.98	17299	2134.98	11266.9
2150.6	2794.09	2136.43	11673.1	2136.43	14682.2	2136.43	11019.9	2137.43	18082.5	2136.43	17124.5	2136.43	11237.4
2152.04	2865.98	2137.87	11681.6	2137.87	14611.3	2137.87	11198.5	2138.87	18176.8	2137.87	17260.9	2137.87	11273.4
2153.49	2832.88	2139.32	11666.8	2139.32	14737.3	2139.32	11081.1	2140.32	18204.8	2139.32	17167.3	2139.32	11279
2154.93	2820.77	2140.76	11776.6	2140.76	14652.7	2140.76	10985.6	2141.76	18289.4	2140.76	17207.9	2140.76	11261.4
2156.37	2778.66	2142.2	11789.1	2142.2	14587.3	2142.2	11216.2	2143.2	18307.7	2142.2	17275	2142.2	11231.1
2157.82	2757.56	2143.65	11710	2143.65	14689.9	2143.65	11154.8	2144.65	18222.5	2143.65	17255.1	2143.65	11264.9
2159.26	2787.45	2145.09	11737.9	2145.09	14727.8	2145.09	10993.4	2146.09	18326.3	2145.09	17194	2145.09	11323.2
2160.7	2811.35	2146.53	11762.1	2146.53	14767.1	2146.53	11053.9	2147.53	18316.9	2146.53	17270	2146.53	11340.1
2162.15	2838.24	2147.98	11657.6	2147.98	14725.1	2147.98	11166.5	2148.98	18246.6	2147.98	17204.4	2147.98	11275.9
2163.59	2916.14	2149.42	11683.7	2149.42	14571.6	2149.42	11157.1	2150.42	18253.3	2149.42	17339.3	2149.42	11269.7
2165.03	2865.03	2150.86	11735.1	2150.86	14818.8	2150.86	11071.7	2151.86	18343.2	2150.86	17346	2150.86	11331.7
2166.47	2888.93	2152.3	11757.2	2152.3	14825.1	2152.3	11112.2	2153.3	18352	2152.3	17420.4	2152.3	11383
2167.91	2825.82	2153.74	11775.5	2153.74	14732.1	2153.74	11234.8	2154.74	18449.4	2153.74	17531.7	2153.74	11338.6
2169.36	2924.72	2155.19	11752.8	2155.19	14754.9	2155.19	11097.4	2156.19	18405.8	2155.19	17526.6	2155.19	11329.9
2170.8	2819.61	2156.63	11650.4	2156.63	14774.9	2156.63	11104	2157.63	18403.8	2156.63	17412.5	2156.63	11346.3
2172.24	2804.51	2158.07	11793.3	2158.07	14738.4	2158.07	11254.6	2159.07	18352.8	2158.07	17522.3	2158.07	11298
2173.68	2891.41	2159.51	11710.3	2159.51	14639.9	2159.51	11273.1	2160.51	18362.6	2159.51	17468.6	2159.51	11309.1
2175.12	2855.3	2160.95	11781.2	2160.95	14833.5	2160.95	11055.7	2161.95	18354.3	2160.95	17301.4	2160.95	11324.6
2176.56	2882.21	2162.39	11750.8	2162.39	14714.4	2162.39	11164.3	2163.39	18443.2	2162.39	17431.8	2162.39	11344.8
2178	2804.11	2163.83	11755.4	2163.83	14741.3	2163.83	11142.9	2164.83	18437	2163.83	17529.9	2163.83	11311.8
2179.44	2765	2165.27	11839.9	2165.27	14737.8	2165.27	11239.4	2166.27	18439.3	2165.27	17436.4	2165.27	11318.2
2180.88	2806.89	2166.71	11727.6	2166.71	14709.6	2166.71	11196	2167.71	18288.9	2166.71	17530	2166.71	11300.5
2182.32	2860.79	2168.15	11856.9	2168.15	14706.2	2168.15	11130.6	2169.15	18297.6	2168.15	17521.9	2168.15	11305.8
2183.75	2833.68	2169.58	11727.2	2169.58	14763.4	2169.58	11195.2	2170.58	18366.2	2169.58	17518.3	2169.58	11328.1
2185.19	2875.58	2171.02	11747.4	2171.02	14782	2171.02	11043.7	2172.02	18459.4	2171.02	17373.2	2171.02	11371.9
2186.63	2869.47	2172.46	11798.8	2172.46	14854.3	2172.46	11180.3	2173.46	18471.4	2172.46	17404.9	2172.46	11389.3
2188.07	2821.37	2173.9	11715.8	2173.9	14812.4	2173.9	11170.9	2174.9	18359.4	2173.9	17628.2	2173.9	11385.6
2189.51	2878.26	2175.34	11786.6	2175.34	14806.2	2175.34	11155.5	2176.34	18441.9	2175.34	17447.7	2175.34	11383.5
2190.94	2821.16	2176.77	11880.9	2176.77	14870.2	2176.77	11068.1	2177.77	18396.2	2176.77	17507.5	2176.77	11411.1
2192.38	2833.05	2178.21	11866	2178.21	14883.4	2178.21	11206.6	2179.21	18414.5	2178.21	17621.7	2178.21	11442
2193.82	2844.95	2179.65	11810.3	2179.65	14895.1	2179.65	11167.2	2180.65	18465	2179.65	17618.1	2179.65	11427.8
2195.25	2853.84	2181.08	11834.4	2181.08	14807.7	2181.08	11169.8	2182.08	18465.2	2181.08	17532	2181.08	11361.3
2196.69	2877.74	2182.52	11704.6	2182.52	14729.9	2182.52	11288.4	2183.52	18496.3	2182.52	17584.3	2182.52	11371.9
2198.13	2895.64	2183.96	11754.1	2183.96	14971.6	2183.96	11158.9	2184.96	18556.4	2183.96	17642.5	2183.96	11451.7
2199.56	2865.53	2185.39	11834.6	2185.39	14975.1	2185.39	11281.5	2186.39	18415.5	2185.39	17419.4	2185.39	11509.1
2201	2886.43	2186.83	11777	2186.83	14915.2	2186.83	11208.1	2187.83	18402.9	2186.83	17616.2	2186.83	11463
2202.43	2889.32	2188.26	11787.5	2188.26	14863.6	2188.26	11236.7	2189.26	18649.9	2188.26	17532.9	2188.26	11403
2203.87	2892.22	2189.7	11870	2189.7	14795.5	2189.7	11161.2	2190.7	18502.7	2189.7	17544	2189.7	11397.7
2205.3	2862.11	2191.13	11827.9	2191.13	14903.6	2191.13	11311.8	2192.13	18419.6	2191.13	17568.4	2191.13	11414.4
2206.74	2931.01	2192.57	11754.7	2192.57	14883.7	2192.57	11356.4	2193.57	18427.3	2192.57	17580.9	2192.57	11456.7
2208.17	2849.9	2194	11798.2	2194	14940.8	2194	11167	2195	18530.1	2194	17561.1	2194	11462
2209.6	2837.8	2195.43	11799	2195.43	14911.3	2195.43	11051.6	2196.43	18506.8	2195.43	17607.6	2195.43	11456.7
2211.04	2861.69	2196.87	11717.9	2196.87	14848.6	2196.87	11158.1	2197.87	18420.5	2196.87	17462.5	2196.87	11391.9
2212.47	2780.59	2198.3	11825.8	2198.3	14759.8	2198.3	11046.7	2199.3	18478.4	2198.3	17703.4	2198.3	11375.4
2213.9	2843.48	2199.73	11787.6	2199.73	14863.8	2199.73	11175.3	2200.73	18371.7	2199.73	17592.3	2199.73	11378.9
2215.34	2909.38	2201.17	11772.7	2201.17	14806.7	2201.17	11181.9	2202.17	18283.3	2201.17	17532.7	2201.17	11399.1
2216.77	2873.27	2202.6	11880.6	2202.6	14821.2	2202.6	11136.4	2203.6	18445.9	2202.6	17455.3	2202.6	11352.5
2218.2	2909.16	2204.03	11688.5	2204.03	14753	2204.03	11049	2205.03	18361.7	2204.03	17382.5	2204.03	11392.8
2219.64	2915.06	2205.47	11800.3	2205.47	14941	2205.47	11127.6	2206.47	18453.8	2205.47	17483.5	2205.47	11409.4
2221.07	2836.95	2206.9	11594.5	2206.9	14806.8	2206.9	11076.2	2207.9	18366.4	2206.9	17479.8	2206.9	11405.4
2222.5	2758.85	2208.33	11677	2208.33	14795.1	2208.33	11138.7	2209.33	18342	2208.33	17386.3	2208.33	11374
2223.93	2734.74	2209.76	11738.2	2209.76	14868.9	2209.76	11209.3	2210.76	18329.4	2209.76	17338.5	2209.76	11408.9
2225.36	2815.64	2211.19	11717.6	2211.19	14851.7	2211.19	11141.9	2212.19	18455.7	2211.19	17371.7	2211.19	11397
2226.79	2932.53	2212.62	11681.2	2212.62	14755.9	2212.62	11056.5	2213.62	18262.5	2212.62	17371	2212.62	11350.3
2228.22	2827.43	2214.05	11742.4	2214.05	14763.6	2214.05	11109.1	2215.05	18342.8	2214.05	17368.9	2214.05	11349.2
2229.65	2776.32	2215.48	11628.2	2215.48	14822.1	2215.48	10985.6	2216.48	18432.8	2215.48	17455	2215.48	11357.3
2231.08	2824.22	2216.91	11706.9	2216.91	14751.2	2216.91	11154.2	2217.91	18354	2216.91	17404.3	2216.91	11363.3
2232.51	2818.11	2218.34	11678.4	2218.34	14801.5	2218.34	11226.8	2219.34	18323.2	2218.34	17237.1	2218.34	11348.7
2233.94	2866.01	2219.77	11642.1	2219.77	14736.1	2219.77	11111.4	2220.77	18313.8	2219.77	17497.2	2219.77	11307.5
2235.37	2766.91	2221.2	11783.1	2221.2	14639	2221.2	11239.9	2222.2	18272.3	2221.2	17235.7	2221.2	11291.8
2236.8	2853.8	2222.63	11604.7	2222.63	14783	2222.63	11080.5	2223.63	18423.2	2222.63	17431	2222.63	11311.2
2238.23	2748.7	2224.06	11622.9	2224.06	14735.5	2224.06	11095.1	2225.06	18303.7	2224.06	17350.7	2224.06	11341.4
2239.66	2862.59	2225.49	11617.8	2225.49	14741.7	2225.49	11087.7	2226.49	18368.1	2225.49	17338.3	2225.49	11313.1
2241.09	2829.49	2226.92	11676.9	2226.92	14709.4	2226.92	11140.2	2227.92	18283.9	2226.92	17324.4	2226.92	11307.5
2242.51	2775.38	2228.34	11566.7	2228.34	14714.3	2228.34	10964.8	2229.34	18365.3	2228.34	17316.3	2228.34	11294.4
2243.94	2787.28	2229.77	11532.4	2229.77	14708.1	2229.77	11041.4	2230.77	18236.2	2229.77	17406.9	2229.77	11311.3
2245.37	2805.17	2231.2	11638.3	2231.2	14776.2	2231.2	11068	2232.2	18344.3	2231.2	17264.8	2231.2	11342.4
2246.8	2748.07	2232.63	11643	2232.63	14807.3	2232.63	11138.6	2233.63	18394.8	2232.63	17290.6	2232.63	11374.4
2248.22	2801.96	2234.05	11639.8	2234.05	14812.1	2234.05	11035.1	2235.05	18194.1	2234.05	17396	2234.05	11383.2
2249.65	2873.86	2235.48	11582.1	2235.48	14799.1	2235.48	11047.7	2236.48	18292.6	2235.48	17243.6	2235.48	11349.9
2251.08	2891.75	2236.91	11608.2	2236.91	14695.1	2236.91	11194.3	2237.91	18286.4	2236.91	17216.4	2236.91	11307.5
2252.5	2855.64	2238.33	11562.1	2238.33	14702.7	2238.33	11106.9	2239.33	18251.3	2238.33	17419	2238.33	11296.3
2253.93	2840.54	2239.76	11590.2	2239.76	14733.7	2239.76	10965.4	2240.76	18189.6	2239.76	17182.6	2239.76	11299.2
2255.35	2828.43	2241.18	11633.8	2241.18	14669.7	2241.18	10962	2242.18	18289.2	2241.18	17310.1	2241.18	11288.8
2256.78	2801.33	2242.61	11618.9	2242.61	14678.7	2242.61	10992.6	2243.61	18244.5	2242.61	17204.8	2242.61	11256.2
2258.2	2816.22	2244.03	11600.2	2244.03	14627.1	2244.03	10893.2	2245.03	18262.9	2244.03	17302.8	2244.03	11255.6
2259.63	2780.12	2245.46	11565.9	2245.46	14682.9	2245.46	10949.7	2246.46	18259.9	2245.46	17157.8	2245.46	11277.1
2261.05	2747.01	2246.88	11558.8	2246.88	14722.2	2246.88	11054.3	2247.88	18340.2	2246.88	17316.2	2246.88	11294.5
2262.48	2788.91	2248.31	11584.9	2248.31	14652.6	2248.31	11042.9	2249.31	18289.2	2248.31	17185.9	2248.31	11252.3
2263.9	2761.8	2249.73	11511.6	2249.73	14605.2	2249.73	10919.5	2250.73	18149.4	2249.73	17275.1	2249.73	11262.6
2265.33	2842.7	2251.16	11580.5	2251.16	14767	2251.16	10918.1	2252.16	18208.4	2251.16	17249.3	2251.16	11296.2
2266.75	2812.59	2252.58	11569.6	2252.58	14671.3	2252.58	11044.6	2253.58	18253.5	2252.58	17216.2	2252.58	11279.4
2268.17	2824.49	2254	11654.1	2254	14572.9	2254	11113.2	2255	18284.7	2254	17171.4	2254	11208.1
2269.6	2785.39	2255.43	11576.9	2255.43	14587.3	2255.43	10907.8	2256.43	18222.9	2255.43	17273.7	2255.43	11205.9
2271.02	2806.28	2256.85	11692.5	2256.85	14632.1	2256.85	11036.4	2257.85	18321.4	2256.85	17140.5	2256.85	11232.9
2272.44	2752.18	2258.27	11673.8	2258.27	14628.7	2258.27	10878.9	2259.27	18277.8	2258.27	17240	2258.27	11232.3
2273.86	2851.07	2259.69	11585	2259.69	14612.9	2259.69	10979.5	2260.69	18185.1	2259.69	17255.5	2259.69	11248.8
2275.29	2823.97	2261.12	11574	2261.12	14704.5	2261.12	10960.1	2262.12	18316.7	2261.12	17279.9	2261.12	11276.3
2276.71	2841.86	2262.54	11648.8	2262.54	14670.8	2262.54	11050.7	2263.54	18294.4	2262.54	17214.4	2262.54	11258.2
2278.13	2799.76	2263.96	11620.4	2263.96	14575.1	2263.96	10983.2	2264.96	18312.8	2263.96	17250.5	2263.96	11221
2279.55	2730.65	2265.38	11584	2265.38	14659.8	2265.38	10957.8	2266.38	18241.5	2265.38	17252.8	2265.38	11279.2
2280.97	2802.55	2266.8	11674.4	2266.8	14798.3	2266.8	10952.4	2267.8	18226.7	2266.8	17093	2266.8	11307
2282.39	2829.44	2268.22	11515.4	2268.22	14593.8	2268.22	11039	2269.22	18189.5	2268.22	17232.2	2268.22	11250.7
2283.81	2781.34	2269.64	11494.7	2269.64	14571.1	2269.64	10961.6	2270.64	18249.6	2269.64	17098.9	2269.64	11204.7
2285.23	2688.23	2271.06	11497.4	2271.06	14650.3	2271.06	10944.1	2272.06	18278.6	2271.06	17148.4	2271.06	11216.2
2286.65	2784.14	2272.48	11578	2272.48	14584.9	2272.48	11028.7	2273.48	18388.9	2272.48	17244.9	2272.48	11254.7
2288.07	2772.03	2273.9	11565.1	2273.9	14709.6	2273.9	11035.3	2274.9	18227.8	2273.9	17160.2	2273.9	11238.8
2289.49	2762.93	2275.32	11696.4	2275.32	14589.1	2275.32	10995.9	2276.32	18310.3	2275.32	17141.9	2275.32	11271.7
2290.91	2771.82	2276.74	11473.1	2276.74	14716.5	2276.74	10854.4	2277.74	18258.1	2276.74	17188.4	2276.74	11243.1
2292.33	2735.72	2278.16	11551.8	2278.16	14604.3	2278.16	10913	2279.16	18396.2	2278.16	17162.6	2278.16	11271
2293.75	2759.61	2279.58	11585.6	2279.58	14708.3	2279.58	10917.6	2280.58	18190.2	2279.58	17234.1	2279.58	11267.9
2295.17	2807.51	2281	11594.2	2281	14692.5	2281	10954.2	2282	18305.8	2281	17288	2281	11295.2
2296.59	2813.41	2282.42	11589.1	2282.42	14689.1	2282.42	10938.7	2283.42	18340.2	2282.42	17226.8	2282.42	11289.7
2298	2798.3	2283.83	11441.7	2283.83	14698.1	2283.83	11023.3	2284.83	18341.5	2283.83	17198.2	2283.83	11274.6
2299.42	2705.2	2285.25	11590.6	2285.25	14631.3	2285.25	10919.9	2286.25	18312.8	2285.25	17260.9	2285.25	11254.3
2300.84	2801.09	2286.67	11606.8	2286.67	14647.2	2286.67	11076.5	2287.67	18318.4	2286.67	17064.2	2286.67	11250.4
2302.25	2755.99	2288.08	11582.3	2288.08	14680.9	2288.08	10915.1	2289.08	18307.9	2288.08	17116.5	2288.08	11273.1
2303.67	2800.88	2289.5	11573.3	2289.5	14689.9	2289.5	11013.6	2290.5	18257.9	2289.5	17194	2289.5	11287.8
2305.09	2743.78	2290.92	11589.6	2290.92	14700.3	2290.92	10996.2	2291.92	18264.5	2290.92	17213.9	2290.92	11288.2
2306.51	2755.67	2292.34	11568.9	2292.34	14687.2	2292.34	10930.8	2293.34	18411.1	2292.34	17226.5	2292.34	11287.4
2307.92	2680.57	2293.75	11474.3	2293.75	14690.7	2293.75	10927.4	2294.75	18322.6	2293.75	17261.2	2293.75	11281.5
2309.34	2785.46	2295.17	11704.8	2295.17	14674.9	2295.17	11025.9	2296.17	18336.7	2295.17	17289.9	2295.17	11268.7
2310.75	2731.36	2296.58	11639.4	2296.58	14659	2296.58	10908.5	2297.58	18372.2	2296.58	17088.8	2296.58	11281
2312.17	2779.25	2298	11497.8	2298	14728.7	2298	10943.1	2299	18357.4	2298	17157.4	2298	11274.2
2313.58	2776.14	2299.41	11621.3	2299.41	14663.2	2299.41	11065.7	2300.41	18340.5	2299.41	17187.6	2299.41	11326
2315	2761.04	2300.83	11592.9	2300.83	14851.3	2300.83	11062.2	2301.83	18381.4	2300.83	17282.7	2300.83	11340.6
2316.41	2811.93	2302.24	11628.6	2302.24	14736.3	2302.24	11170.8	2303.24	18421.1	2302.24	17255.6	2302.24	11363.5
2317.83	2763.83	2303.66	11586.6	2303.66	14787.9	2303.66	11021.4	2304.66	18456.6	2303.66	17422.8	2303.66	11352.3
2319.24	2784.72	2305.07	11577.6	2305.07	14810.7	2305.07	11026	2306.07	18470.7	2305.07	17401.5	2305.07	11357.2
2320.65	2760.62	2306.48	11718.5	2306.48	14717.8	2306.48	11062.6	2307.48	18520	2306.48	17356.6	2306.48	11321.3
2322.07	2808.51	2307.9	11832.3	2307.9	14721.3	2307.9	11061.1	2308.9	18471.1	2307.9	17322	2307.9	11312.2
2323.48	2742.41	2309.31	11671.3	2309.31	14796.3	2309.31	10979.7	2310.31	18415.8	2309.31	17378.8	2309.31	11366.7
2324.89	2745.3	2310.72	11750	2310.72	14861.8	2310.72	11098.3	2311.72	18574.1	2310.72	17313.3	2310.72	11399.4
2326.31	2724.2	2312.14	11596.9	2312.14	14822.6	2312.14	11100.9	2313.14	18441.8	2312.14	17486.5	2312.14	11404.8
2327.72	2793.09	2313.55	11587.8	2313.55	14834.3	2313.55	10971.4	2314.55	18343.8	2313.55	17334	2313.55	11372.8
2329.13	2861.99	2314.96	11602.2	2314.96	14763.4	2314.96	11012	2315.96	18415.5	2314.96	17420.3	2314.96	11361
2330.54	2807.89	2316.37	11595.2	2316.37	14812.3	2316.37	11244.6	2317.37	18431.7	2316.37	17406.3	2316.37	11380.1
2331.96	2765.78	2317.79	11681.6	2317.79	14872.2	2317.79	11049.2	2318.79	18507.8	2317.79	17386.5	2317.79	11402.4
2333.37	2846.68	2319.2	11871.4	2319.2	14802.8	2319.2	11119.7	2320.2	18440.7	2319.2	17434.4	2319.2	11384.1
2334.78	2849.57	2320.61	11636.3	2320.61	14789.7	2320.61	11024.3	2321.61	18306.3	2320.61	17423.4	2320.61	11360.3
2336.19	2828.47	2322.02	11680	2322.02	14813.8	2322.02	11250.9	2323.02	18652.7	2322.02	17437.4	2322.02	11380.3
2337.6	2852.36	2323.43	11739.2	2323.43	14862.7	2323.43	11127.5	2324.43	18470.2	2323.43	17358.7	2323.43	11421.9
2339.01	2771.26	2324.84	11675.6	2324.84	14906.1	2324.84	10982.1	2325.84	18509.9	2324.84	17543.7	2324.84	11422.5
2340.42	2843.15	2326.25	11651	2326.25	14831.1	2326.25	11134.6	2327.25	18619.1	2326.25	17410.3	2326.25	11439.5
2341.83	2753.05	2327.66	11708.2	2327.66	14939.3	2327.66	11059.2	2328.66	18559.5	2327.66	17380.2	2327.66	11415.5
2343.24	2845.94	2329.07	11777.2	2329.07	14813.2	2329.07	11265.8	2330.07	18548	2329.07	17606.4	2329.07	11439
2344.65	2776.84	2330.48	11705.9	2330.48	14944.8	2330.48	11210.4	2331.48	18634.7	2330.48	17464.3	2330.48	11438.4
2346.06	2902.73	2331.89	11778.6	2331.89	14905.6	2331.89	11026.9	2332.89	18634.9	2331.89	17547.6	2331.89	11462.4
2347.47	2731.62	2333.3	11680.1	2333.3	14891.2	2333.3	11131.5	2334.3	18732.4	2333.3	17592.6	2333.3	11436.4
2348.88	2824.52	2334.71	11554.2	2334.71	14897.4	2334.71	11158.1	2335.71	18682.4	2334.71	17605.1	2334.71	11451.7
2350.28	2869.41	2336.11	11741.9	2336.11	14947.7	2336.11	11066.7	2337.11	18631.3	2336.11	17479.2	2336.11	11467.3
2351.69	2803.31	2337.52	11849.8	2337.52	14933.3	2337.52	11157.2	2338.52	18648.6	2337.52	17401.9	2337.52	11480.3
2353.1	2857.2	2338.93	11801.8	2338.93	14960.1	2338.93	11257.8	2339.93	18746	2338.93	17482.2	2338.93	11478.7
2354.51	2929.1	2340.34	11841.6	2340.34	14982.9	2340.34	11138.4	2341.34	18735.6	2340.34	17617.1	2340.34	11549.2
2355.92	2844.99	2341.75	11723.5	2341.75	15143.4	2341.75	11227	2342.75	18719.8	2341.75	17668	2341.75	11565.9
2357.32	2856.89	2343.15	11808	2343.15	14959.5	2343.15	11271.6	2344.15	18708.2	2343.15	17598	2343.15	11534.4
2358.73	2859.78	2344.56	11658.7	2344.56	14942.4	2344.56	11170.1	2345.56	18735.1	2344.56	17587.1	2344.56	11465.3
2360.14	2805.68	2345.97	11905	2345.97	14932	2345.97	11204.7	2346.97	18675.5	2345.97	17568.7	2345.97	11466.5
2361.54	2877.57	2347.37	11858.9	2347.37	14952.1	2347.37	11175.3	2348.37	18720.6	2347.37	17576.8	2347.37	11509.4
2362.95	2880.47	2348.78	11698	2348.78	15071.2	2348.78	11301.9	2349.78	18811.6	2348.78	17633.6	2348.78	11533.8
2364.35	2841.36	2350.18	11854.5	2350.18	14982.4	2350.18	11360.4	2351.18	18920.8	2350.18	17777.3	2350.18	11539
2365.76	2808.26	2351.59	11884.5	2351.59	15020.3	2351.59	11209	2352.59	18819.5	2351.59	17741.3	2351.59	11522.6
2367.17	2925.16	2353	11906.7	2353	15045.8	2353	11261.6	2354	18767.4	2353	17758.3	2353	11576.7
2368.57	2889.05	2354.4	11874.3	2354.4	15138.8	2354.4	11316.2	2355.4	18809.2	2354.4	17704.6	2354.4	11596.1
2369.98	2930.95	2355.81	11849.7	2355.81	15069.3	2355.81	11298.8	2356.81	18881	2355.81	17807	2355.81	11598.8
2371.38	2903.84	2357.21	11838.7	2357.21	15086.5	2357.21	11205.3	2358.21	18768	2357.21	17816.6	2357.21	11577.3
2372.78	2891.74	2358.61	11827.8	2358.61	15065.2	2358.61	11213.9	2359.61	18845.1	2358.61	17776.2	2358.61	11574.6
2374.19	2786.63	2360.02	11873.4	2360.02	15035.6	2360.02	11358.5	2361.02	18855	2360.02	17850.6	2360.02	11532.8
2375.59	2867.53	2361.42	11856.6	2361.42	14975.8	2361.42	11259.1	2362.42	18874.4	2361.42	17838.1	2361.42	11538.1
2377	2915.42	2362.83	11876.8	2362.83	15104.5	2362.83	11347.6	2363.83	18881	2362.83	17934.7	2362.83	11566.7
2378.4	2921.32	2364.23	12076.3	2364.23	15102.5	2364.23	11244.2	2365.23	18899.4	2364.23	17742.5	2364.23	11628
2379.8	2885.21	2365.63	12030.2	2365.63	15177.6	2365.63	11298.8	2366.63	18932.7	2365.63	17946.5	2365.63	11626.8
2381.21	2945.11	2367.04	11970.6	2367.04	15105.3	2367.04	11299.4	2368.04	18877.4	2367.04	17801.5	2367.04	11626.3
2382.61	2933	2368.44	11916.8	2368.44	15122.5	2368.44	11255.9	2369.44	18997.3	2368.44	17912.8	2368.44	11599.9
2384.01	2989.89	2369.84	11853.2	2369.84	15093	2369.84	11396.5	2370.84	18882.1	2369.84	17922.4	2369.84	11598.3
2385.41	2962.79	2371.24	11914.4	2371.24	15110.2	2371.24	11329.1	2372.24	19062.8	2371.24	17923.2	2371.24	11613.1
2386.82	2914.68	2372.65	11928.7	2372.65	15178.4	2372.65	11473.7	2373.65	19010.7	2372.65	17931.4	2372.65	11650.4
2388.22	2914.58	2374.05	11980.2	2374.05	15187.4	2374.05	11304.3	2375.05	19133.8	2374.05	17864.3	2374.05	11656.7
2389.62	2896.47	2375.45	11967.3	2375.45	15138.5	2375.45	11294.8	2376.45	19127.6	2375.45	18031.6	2375.45	11636.7
2391.02	2950.37	2376.85	12008.9	2376.85	15153	2376.85	11209.4	2377.85	19023.1	2376.85	17768.7	2376.85	11642.2
2392.42	2950.26	2378.25	11955.1	2378.25	15207.4	2378.25	11390	2379.25	19067.1	2378.25	18046.4	2378.25	11682
2393.82	2947.18	2379.65	11946.1	2379.65	15217.8	2379.65	11474.6	2380.65	19026.7	2379.65	17905.8	2379.65	11646.2
2395.22	2941.07	2381.05	11913.7	2381.05	15067	2381.05	11409.1	2382.05	19014.1	2381.05	17847.7	2381.05	11648.4
2396.62	2853.97	2382.45	11951.5	2382.45	15272.9	2382.45	11459.7	2383.45	19082.7	2382.45	17925	2382.45	11659.1
2398.02	2784.86	2383.85	12094.4	2383.85	15195.2	2383.85	11370.3	2384.85	19047.6	2383.85	17943.5	2383.85	11719.3
2399.42	3021.76	2385.25	12034.8	2385.25	15274.4	2385.25	11380.9	2386.25	19173.9	2385.25	18043	2385.25	11697.4
2400.82	2922.65	2386.65	12021.9	2386.65	15206.3	2386.65	11479.4	2387.65	19194.4	2386.65	17912.7	2386.65	11696.4
2402.22	2817.55	2388.05	12028.5	2388.05	15200.1	2388.05	11450	2389.05	19187.2	2388.05	17948.8	2388.05	11662.2
2403.62	2877.44	2389.45	12091.6	2389.45	15198	2389.45	11310.6	2390.45	19173.5	2389.45	17985	2389.45	11704.9
2405.02	2859.34	2390.85	12055.3	2390.85	15325.5	2390.85	11299.2	2391.85	19181.2	2390.85	17956.3	2390.85	11721.2
2406.41	3021.23	2392.24	12071.6	2392.24	15214.6	2392.24	11489.8	2393.24	19284	2392.24	17998.3	2392.24	11720
2407.81	2967.12	2393.64	12037.3	2393.64	15242.9	2393.64	11500.3	2394.64	19173.1	2393.64	17904.9	2393.64	11691.7
2409.21	2994.02	2395.04	12080.9	2395.04	15258.7	2395.04	11378.9	2396.04	19178.6	2395.04	18072.1	2395.04	11736.5
2410.61	2897.91	2396.44	12089.4	2396.44	15343.5	2396.44	11437.5	2397.44	19219.4	2396.44	18134.8	2396.44	11766.3
2412.01	2927.81	2397.84	12062.9	2397.84	15311.2	2397.84	11478.1	2398.84	19288	2397.84	18061.9	2397.84	11752.1
2413.4	2903.7	2399.23	12073.4	2399.23	15243	2399.23	11476.6	2400.23	19307.4	2399.23	18090.7	2399.23	11741.4
2414.8	2906.6	2400.63	12039.1	2400.63	15326.3	2400.63	11495.2	2401.63	19318.3	2400.63	18104.7	2400.63	11723
2416.19	2990.49	2402.02	12129.4	2402.02	15223.8	2402.02	11533.8	2403.02	19177.5	2402.02	18117.3	2402.02	11733.2
2417.59	3053.39	2403.42	12065.9	2403.42	15326.4	2403.42	11510.4	2404.42	19251.4	2403.42	18150.5	2403.42	11764.9
2418.99	2927.28	2404.82	12072.5	2404.82	15401.5	2404.82	11460.9	2405.82	19399.1	2404.82	18151.3	2404.82	11796.3
2420.38	3065.18	2406.21	12186.2	2406.21	15305.8	2406.21	11471.5	2407.21	19310.6	2406.21	18196.3	2406.21	11799.4
2421.78	3023.07	2407.61	12148	2407.61	15380.9	2407.61	11496.1	2408.61	19363.2	2407.61	18164.7	2407.61	11762.9
2423.17	2908.97	2409	12059.1	2409	15289.3	2409	11464.7	2410	19383.7	2409	18205.2	2409	11799.6
2424.57	2962.86	2410.4	12168.9	2410.4	15448.4	2410.4	11517.3	2411.4	19383.9	2410.4	18194.2	2410.4	11818.7
2425.96	3007.76	2411.79	12195	2411.79	15402.3	2411.79	11443.8	2412.79	19426.9	2411.79	18088.9	2411.79	11845.3
2427.36	2971.66	2413.19	12160.6	2413.19	15386.5	2413.19	11562.4	2414.19	19264.7	2413.19	18098.5	2413.19	11814.5
2428.75	2995.55	2414.58	12120.5	2414.58	15383.1	2414.58	11433	2415.58	19338.6	2414.58	18271.7	2414.58	11819
2430.15	3079.45	2415.98	12232.3	2415.98	15407.2	2415.98	11521.6	2416.98	19392.3	2415.98	18266.6	2415.98	11818
2431.54	2986.34	2417.37	12215.5	2417.37	15398.3	2417.37	11518.1	2418.37	19436.3	2417.37	18198.1	2417.37	11855.1
2432.93	3025.24	2418.76	12140.3	2418.76	15516.1	2418.76	11570.7	2419.76	19444	2418.76	18394.9	2418.76	11885.6
2434.33	2944.13	2420.16	12176	2420.16	15470	2420.16	11631.3	2421.16	19400.4	2420.16	18327.9	2420.16	11886.4
2435.72	2875.03	2421.55	12163.2	2421.55	15428	2421.55	11621.9	2422.55	19526.7	2421.55	18154.8	2421.55	11861.9
2437.11	2991.92	2422.94	12171.8	2422.94	15465.9	2422.94	11490.4	2423.94	19471.3	2422.94	18333.9	2422.94	11862.6
2438.5	2949.09	2424.33	12167.8	2424.33	15452.5	2424.33	11482.2	2425.33	19448.8	2424.33	18328.3	2424.33	11872.7
2439.9	2990.28	2425.73	12191	2425.73	15480.4	2425.73	11537.9	2426.73	19479.7	2425.73	18255	2425.73	11898.4
2441.29	3040.46	2427.12	12173.4	2427.12	15555.1	2427.12	11633.6	2428.12	19519.2	2427.12	18163.9	2427.12	11933.2
2442.68	2895.64	2428.51	12227.9	2428.51	15529.3	2428.51	11593.3	2429.51	19420.8	2428.51	18262.9	2428.51	11909.1
2444.07	3023.82	2429.9	12177.1	2429.9	15441.5	2429.9	11449	2430.9	19569.2	2429.9	18306	2429.9	11905.3
2445.46	2981	2431.29	12286.1	2431.29	15583.7	2431.29	11550.7	2432.29	19516.8	2431.29	18412.3	2431.29	11923.8
2446.86	2965.18	2432.69	12122.4	2432.69	15534.4	2432.69	11692.4	2433.69	19583	2432.69	18265.3	2432.69	11952.8
2448.25	3066.36	2434.08	12217.7	2434.08	15536.1	2434.08	11520.1	2435.08	19524.1	2434.08	18413	2434.08	11913.3
2449.64	3077.54	2435.47	12326.7	2435.47	15477.2	2435.47	11503.8	2436.47	19546.5	2435.47	18333.7	2435.47	11910.3
2451.03	2995.72	2436.86	12328.6	2436.86	15514.7	2436.86	11503.5	2437.86	19581.7	2436.86	18494.6	2436.86	11883.4
2452.42	3099.91	2438.25	12314.8	2438.25	15433.8	2438.25	11579.2	2439.25	19529.3	2438.25	18433	2438.25	11884.1
2453.81	3036.08	2439.64	12190.1	2439.64	15496.1	2439.64	11506.9	2440.64	19640.3	2439.64	18321.4	2439.64	11878.9
2455.2	3044.26	2441.03	12260.1	2441.03	15485.5	2441.03	11606.6	2442.03	19600.7	2441.03	18393.9	2441.03	11898.5
2456.59	3040.45	2442.42	12281.4	2442.42	15513.4	2442.42	11478.3	2443.42	19645.6	2442.42	18644.7	2442.42	11935.5
2457.97	3009.62	2443.8	12150.8	2443.8	15596.3	2443.8	11632	2444.8	19582.5	2443.8	18496.2	2443.8	11911.8
2459.36	2963.8	2445.19	12273.4	2445.19	15416.3	2445.19	11501.8	2446.19	19646.5	2445.19	18369.8	2445.19	11936.1
2460.75	2965.99	2446.58	12224.6	2446.58	15649.4	2446.58	11611.5	2447.58	19601.5	2446.58	18468.8	2446.58	11922.6
2462.14	3109.16	2447.97	12212.9	2447.97	15494.1	2447.97	11609.2	2448.97	19623.9	2447.97	18349.8	2447.97	11978.3
2463.53	2904.34	2449.36	12259.5	2449.36	15597.7	2449.36	11658.9	2450.36	19465.8	2449.36	18319.2	2449.36	11895.7
2464.92	3053.53	2450.75	12275	2450.75	15394.2	2450.75	11674.6	2451.75	19581	2450.75	18424.1	2450.75	11902.9
2466.3	2983.7	2452.13	12173.7	2452.13	15573.6	2452.13	11474.3	2453.13	19560.7	2452.13	18358	2452.13	11915.8
2467.69	3081.88	2453.52	12339.2	2453.52	15598.8	2453.52	11618	2454.52	19780.7	2453.52	18418.7	2453.52	11996.7
2469.08	3072.07	2454.91	12243.6	2454.91	15600.5	2454.91	11599.7	2455.91	19703.7	2454.91	18506	2454.91	11943.7
2470.47	2948.24	2456.3	12268.9	2456.3	15435.5	2456.3	11667.4	2457.3	19579.7	2456.3	18378.2	2456.3	11899.3
2471.85	3019.41	2457.68	12216.2	2457.68	15517.1	2457.68	11625.1	2458.68	19694	2457.68	18531.7	2457.68	11899.8
2473.24	3045.61	2459.07	12317.4	2459.07	15568.5	2459.07	11680.8	2460.07	19674.7	2459.07	18554.1	2459.07	11955.9
2474.62	3056.78	2460.45	12290	2460.45	15566	2460.45	11726.5	2461.45	19907.5	2460.45	18522	2460.45	11929.1
2476.01	3046.95	2461.84	12280.2	2461.84	15482.4	2461.84	11642.2	2462.84	19655.3	2461.84	18579.7	2461.84	11947.9
2477.39	3055.14	2463.22	12315.1	2463.22	15667.3	2463.22	11593.9	2464.22	19762.1	2463.22	18527	2463.22	11968
2478.78	2946.32	2464.61	12264.4	2464.61	15583.6	2464.61	11597.6	2465.61	19702.2	2464.61	18522.9	2464.61	12014.2
2480.16	3086.49	2465.99	12264.3	2465.99	15658.3	2465.99	11503.3	2466.99	19686.1	2465.99	18542.4	2465.99	11989
2481.55	3019.68	2467.38	12346	2467.38	15600.8	2467.38	11669.1	2468.38	19724.5	2467.38	18470.5	2467.38	12007.1
2482.93	3015.86	2468.76	12199.8	2468.76	15659	2468.76	11612.8	2469.76	19870.8	2468.76	18545.9	2468.76	12011.6
2484.32	3066.03	2470.15	12131.5	2470.15	15671.8	2470.15	11734.5	2471.15	19698.7	2470.15	18655.3	2470.15	12040.8
2485.7	3008.22	2471.53	12176.2	2471.53	15680.4	2471.53	11672.2	2472.53	19753.2	2471.53	18705.7	2471.53	12028
2487.09	3052.4	2472.92	12378.7	2472.92	15631.1	2472.92	11637.9	2473.92	19857.7	2472.92	18636.7	2472.92	12022.9
2488.47	3105.57	2474.3	12329.9	2474.3	15670	2474.3	11595.6	2475.3	19703.8	2474.3	18654.7	2474.3	12015
2489.85	3059.76	2475.68	12329.8	2475.68	15646.9	2475.68	11695.3	2476.68	19838.4	2475.68	18525.3	2475.68	12031.2
2491.24	2995.94	2477.07	12386.2	2477.07	15689.9	2477.07	11663	2478.07	19810.6	2477.07	18519.7	2477.07	12041.3
2492.62	2953.11	2478.45	12331.6	2478.45	15688.9	2478.45	11690.7	2479.45	19796.6	2478.45	18658.6	2478.45	12038.5
2494	3021.3	2479.83	12263.3	2479.83	15642.4	2479.83	11668.4	2480.83	19847.8	2479.83	18700.2	2479.83	12027
2495.38	3029.48	2481.21	12376.2	2481.21	15688.2	2481.21	11616.1	2482.21	19894.8	2481.21	18749.1	2481.21	12048.4
2496.77	3025.66	2482.6	12344.9	2482.6	15736.8	2482.6	11633.8	2483.6	19722.7	2482.6	18821.6	2482.6	12060.1
2498.15	3006.84	2483.98	12306	2483.98	15679.3	2483.98	11703.5	2484.98	19863.6	2483.98	18805.6	2483.98	12072.8
2499.53	3084.02	2485.36	12393.5	2485.36	15774.7	2485.36	11723.2	2486.36	20050.5	2485.36	18607.1	2485.36	12088.1
2500.91	3128.2	2486.74	12370.1	2486.74	15784.6	2486.74	11754.9	2487.74	19845.4	2486.74	18787.2	2486.74	12146.9
2502.29	3019.39	2488.12	12461.5	2488.12	15853.9	2488.12	11704.7	2489.12	19969.2	2488.12	18647.5	2488.12	12139.2
2503.67	3135.56	2489.5	12360.1	2489.5	15727.5	2489.5	11718.4	2490.5	19989.4	2489.5	18780.4	2489.5	12095.3
2505.05	3038.74	2490.88	12293.8	2490.88	15676.9	2490.88	11798.1	2491.88	20010.7	2490.88	18864.7	2490.88	12033.7
2506.43	3070.93	2492.26	12455.4	2492.26	15695.1	2492.26	11617.8	2493.26	20026.7	2492.26	18655.8	2492.26	12073.8
2507.81	3055.1	2493.64	12410.5	2493.64	15847	2493.64	11649.5	2494.64	20060.8	2493.64	18746	2493.64	12144.5
2509.19	3204.28	2495.02	12422.1	2495.02	15870.7	2495.02	11741.2	2496.02	20008.4	2495.02	18845	2495.02	12200.1
2510.57	3080.47	2496.4	12441.5	2496.4	15869.7	2496.4	11670.9	2497.4	19948.5	2496.4	18758.4	2496.4	12158.4
2511.95	3085.64	2497.78	12365.4	2497.78	15740.6	2497.78	11728.6	2498.78	19941	2497.78	18798.4	2497.78	12125.2
2513.33	3096.82	2499.16	12386.7	2499.16	15797.4	2499.16	11816.3	2500.16	20054.2	2499.16	18870.9	2499.16	12104.2
2514.71	3156.01	2500.54	12468.4	2500.54	15772.9	2500.54	11952	2501.54	20031.6	2500.54	19055.5	2500.54	12118.6
2516.09	3104.18	2501.92	12429.4	2501.92	15802.2	2501.92	11773.7	2502.92	20175.8	2501.92	18824.4	2501.92	12155.1
2517.47	3139.36	2503.3	12550.1	2503.3	15916.9	2503.3	11767.4	2504.3	20016.6	2503.3	18942.6	2503.3	12179.7
2518.84	3171.55	2504.67	12532.4	2504.67	15829.1	2504.67	11805.1	2505.67	20043.2	2504.67	18820.6	2504.67	12193.3
2520.22	3152.72	2506.05	12569.4	2506.05	15894.1	2506.05	11788.8	2507.05	20123.2	2506.05	18966.8	2506.05	12182.1
2521.6	3109.89	2507.43	12440.7	2507.43	15878	2507.43	11740.5	2508.43	20109.3	2507.43	18862.5	2507.43	12195.4
2522.98	3145.09	2508.81	12539.9	2508.81	15886.6	2508.81	11762.3	2509.81	20264.2	2508.81	18886.4	2508.81	12227.6
2524.35	3099.26	2510.18	12535.9	2510.18	15975.1	2510.18	11772	2511.18	20100.6	2510.18	18898.5	2510.18	12198.2
2525.73	3182.43	2511.56	12467.7	2511.56	15756.4	2511.56	11563.7	2512.56	20233	2511.56	18825.1	2511.56	12171.3
2527.11	3121.62	2512.94	12405.2	2512.94	15882.1	2512.94	11719.4	2513.94	20172.1	2512.94	18924.1	2512.94	12160.8
2528.49	3135.8	2514.32	12543.4	2514.32	15903.1	2514.32	11929.1	2515.32	20208.3	2514.32	18794.7	2514.32	12216
2529.86	3068.97	2515.69	12512.2	2515.69	15896.5	2515.69	11924.8	2516.69	20208.3	2515.69	18964.5	2515.69	12197.5
2531.24	3137.16	2517.07	12508.3	2517.07	15866.5	2517.07	11744.5	2518.07	20256.2	2517.07	18817.5	2517.07	12207.3
2532.61	3145.34	2518.44	12568.6	2518.44	15950.9	2518.44	11728.2	2519.44	20316	2518.44	18860.5	2518.44	12227.1
2533.99	3183.51	2519.82	12619.1	2519.82	15920.9	2519.82	11873.9	2520.82	20302.1	2519.82	19095.1	2519.82	12221.3
2535.36	3161.7	2521.19	12474.9	2521.19	15863.4	2521.19	11677.6	2522.19	20335.1	2521.19	18946.6	2521.19	12202.6
2536.74	3112.88	2522.57	12554.6	2522.57	15920.2	2522.57	11847.3	2523.57	20327.6	2522.57	18986.7	2522.57	12201.2
2538.11	3142.05	2523.94	12404.5	2523.94	15902.7	2523.94	11743	2524.94	20340.3	2523.94	18922.2	2523.94	12240.5
2539.49	3090.24	2525.32	12511.6	2525.32	15976	2525.32	11922.7	2526.32	20312.5	2525.32	19061	2525.32	12221.1
2540.86	3194.42	2526.69	12458.9	2526.69	15853.8	2526.69	12022.4	2527.69	20420.4	2526.69	19099.6	2526.69	12217.7
2542.23	3187.59	2528.06	12515.3	2528.06	15950.6	2528.06	11860.1	2529.06	20292	2528.06	18996.7	2528.06	12228.9
2543.61	3114.78	2529.44	12450.9	2529.44	16007.4	2529.44	11975.9	2530.44	20367.8	2529.44	19154.8	2529.44	12303.7
2544.98	3137.96	2530.81	12561.9	2530.81	16049	2530.81	11995.6	2531.81	20386	2530.81	19097.6	2530.81	12285.6
2546.35	3158.14	2532.18	12602.7	2532.18	15904.8	2532.18	11865.3	2533.18	20382.7	2532.18	19027.2	2532.18	12249.6
2547.73	3082.32	2533.56	12625.9	2533.56	15971.2	2533.56	11921	2534.56	20518.3	2533.56	19104.1	2533.56	12263.3
2549.1	3198.5	2534.93	12567.4	2534.93	16079	2534.93	11890.7	2535.93	20379.3	2534.93	19129.4	2534.93	12332.5
2550.47	3050.68	2536.3	12553.7	2536.3	16058.7	2536.3	11952.4	2537.3	20438	2536.3	18997.1	2536.3	12312.9
2551.85	3181.86	2537.68	12559.4	2537.68	15941.9	2537.68	11856.1	2538.68	20418.8	2537.68	19040.2	2537.68	12280
2553.22	3259.04	2539.05	12553.5	2539.05	16023.6	2539.05	11887.8	2540.05	20351.3	2539.05	19217.3	2539.05	12271.2
2554.59	3252.22	2540.42	12641	2540.42	16001.9	2540.42	11853.5	2541.42	20409	2540.42	19117.4	2540.42	12317.5
2555.96	3134.41	2541.79	12598.1	2541.79	16065.6	2541.79	11881.2	2542.79	20443.1	2541.79	19045.5	2541.79	12285.5
2557.33	3226.58	2543.16	12640.8	2543.16	15933.7	2543.16	11888.9	2544.16	20334.1	2543.16	19171	2543.16	12301
2558.7	3150.76	2544.53	12557	2544.53	16086.9	2544.53	11768.6	2545.53	20477.1	2544.53	19102.2	2544.53	12294.6
2560.07	3269.95	2545.9	12784.8	2545.9	15992.2	2545.9	11826.3	2546.9	20423.7	2545.9	19049.4	2545.9	12307
2561.44	3239.12	2547.27	12625	2547.27	15988.4	2547.27	11832	2548.27	20441.8	2547.27	19192.6	2547.27	12268
2562.81	3079.3	2548.64	12759.4	2548.64	15991.5	2548.64	11953.7	2549.64	20527.2	2548.64	19044.1	2548.64	12288.4
2564.18	3210.49	2550.01	12556.7	2550.01	16047	2550.01	11955.5	2551.01	20377.5	2550.01	19283.1	2550.01	12315.7
2565.55	3176.66	2551.38	12574.1	2551.38	16054.2	2551.38	11927.2	2552.38	20502.5	2551.38	19183.3	2551.38	12311.5
2566.92	3211.84	2552.75	12708.4	2552.75	15995.3	2552.75	11974.9	2553.75	20583.6	2552.75	19295.5	2552.75	12307.3
2568.29	3196.03	2554.12	12482.4	2554.12	16083.8	2554.12	11942.6	2555.12	20416.9	2554.12	19101.3	2554.12	12342.1
2569.66	3159.2	2555.49	12743.3	2555.49	16142	2555.49	11930.3	2556.49	20470.2	2555.49	19098.7	2555.49	12386.5
2571.03	3176.38	2556.86	12636.1	2556.86	16102.3	2556.86	12028	2557.86	20652.8	2556.86	19129.9	2556.86	12350.4
2572.4	3175.57	2558.23	12686.6	2558.23	16007.6	2558.23	11807.7	2559.23	20559.8	2558.23	19302.6	2558.23	12328.2
2573.77	3186.74	2559.6	12653.4	2559.6	16100.3	2559.6	11871.4	2560.6	20520.2	2559.6	19146.8	2559.6	12323.4
2575.14	3131.91	2560.97	12709.8	2560.97	16056.5	2560.97	12055.1	2561.97	20562.9	2560.97	19553.7	2560.97	12358.8
2576.5	3269.11	2562.33	12618.1	2562.33	16140.9	2562.33	11894.8	2563.33	20515.8	2562.33	19296.2	2562.33	12385.4
2577.87	3295.28	2563.7	12787.5	2563.7	16155	2563.7	12030.5	2564.7	20521.1	2563.7	19131.5	2563.7	12368.2
2579.24	3213.45	2565.07	12690	2565.07	16014.9	2565.07	11952.2	2566.07	20479.4	2565.07	19283.5	2565.07	12355.6
2580.61	3197.64	2566.44	12536	2566.44	16179.1	2566.44	11887.9	2567.44	20623.5	2566.44	19323.7	2566.44	12381.7
2581.97	3193.82	2567.8	12600.2	2567.8	16205.6	2567.8	11963.6	2568.8	20612.8	2567.8	19422.7	2567.8	12465.6
2583.34	3252.99	2569.17	12767.7	2569.17	16269.4	2569.17	11913.3	2570.17	20508	2569.17	19231.4	2569.17	12468.4
2584.7	3141.18	2570.53	12676	2570.53	16189.8	2570.53	12071.1	2571.53	20572.1	2570.53	19342.2	2570.53	12437
2586.07	3341.36	2571.9	12705.1	2571.9	16132.3	2571.9	11976.8	2572.9	20504.6	2571.9	19261.5	2571.9	12396.9
2587.44	3208.53	2573.27	12638.8	2573.27	16158.8	2573.27	12044.5	2574.27	20653.1	2573.27	19345.8	2573.27	12397.3
2588.8	3204.72	2574.63	12658.2	2574.63	16170.2	2574.63	12026.2	2575.63	20696.8	2574.63	19359.4	2574.63	12428.3
2590.17	3260.9	2576	12605.5	2576	16209.1	2576	11991.9	2577	20635.9	2576	19319.9	2576	12419
2591.53	3296.07	2577.36	12745.6	2577.36	16119.9	2577.36	11947.6	2578.36	20715.9	2577.36	19332	2577.36	12401.9
2592.9	3295.26	2578.73	12581.9	2578.73	16143.7	2578.73	12015.3	2579.73	20698.8	2578.73	19410.4	2578.73	12381.4
2594.26	3240.44	2580.09	12691	2580.09	16139.9	2580.09	11945	2581.09	20761.8	2580.09	19384.2	2580.09	12399.5
2595.63	3230.61	2581.46	12634.4	2581.46	16176	2581.46	11882.7	2582.46	20692.3	2581.46	19290.2	2581.46	12426.9
2596.99	3250.8	2582.82	12727.8	2582.82	16206.7	2582.82	11966.4	2583.82	20676.1	2582.82	19311.1	2582.82	12394
2598.35	3198.98	2584.18	12651.8	2584.18	16077.5	2584.18	11996.1	2585.18	20703.8	2584.18	19430.8	2584.18	12441.6
2599.72	3141.16	2585.55	12758.8	2585.55	16385.1	2585.55	11863.8	2586.55	20670.7	2585.55	19451.7	2585.55	12485.1
2601.08	3251.34	2586.91	12634	2586.91	16243.5	2586.91	11911.5	2587.91	20720.8	2586.91	19422.5	2586.91	12505.8
2602.44	3289.52	2588.27	12733.3	2588.27	16208.1	2588.27	11943.2	2589.27	20767.7	2588.27	19259.4	2588.27	12471.3
2603.81	3204.7	2589.64	12789.7	2589.64	16306.2	2589.64	11936.9	2590.64	20713.2	2589.64	19262.6	2589.64	12459.7
2605.17	3212.89	2591	12729.2	2591	16152.3	2591	12106.7	2592	20800.7	2591	19364.6	2591	12471.3
2606.53	3179.06	2592.36	12766.1	2592.36	16268.3	2592.36	11950.4	2593.36	20724.8	2592.36	19273.5	2592.36	12422.2
2607.89	3205.24	2593.72	12497.2	2593.72	16111.6	2593.72	11954.1	2594.72	20683.1	2593.72	19406.4	2593.72	12419
2609.26	3207.43	2595.09	12676.3	2595.09	16178	2595.09	11913.8	2596.09	20731.1	2595.09	19427.3	2595.09	12406.3
2610.62	3239.6	2596.45	12719.1	2596.45	16223.8	2596.45	12043.5	2597.45	20771.6	2596.45	19442.4	2596.45	12448.8
2611.98	3193.78	2597.81	12738.4	2597.81	16233.8	2597.81	12043.2	2598.81	20792.9	2597.81	19501.6	2597.81	12477.1
2613.34	3258.97	2599.17	12874.7	2599.17	16307.2	2599.17	11998.9	2600.17	20819.6	2599.17	19454.8	2599.17	12522.1
2614.7	3294.14	2600.53	12798.6	2600.53	16340.6	2600.53	12102.6	2601.53	20752.2	2600.53	19219.4	2600.53	12512.9
2616.06	3314.32	2601.89	12582.3	2601.89	16197.7	2601.89	12036.3	2602.89	20664.5	2601.89	19340.5	2601.89	12475.3
2617.42	3271.51	2603.25	12775.1	2603.25	16239.3	2603.25	12008	2604.25	20870.7	2603.25	19374.7	2603.25	12445.7
2618.78	3192.68	2604.61	12802.2	2604.61	16230	2604.61	11873.7	2605.61	20799	2604.61	19372.1	2604.61	12474.3
2620.14	3272.86	2605.97	12621	2605.97	16275.8	2605.97	11969.4	2606.97	20782.9	2605.97	19516.8	2605.97	12488.2
2621.5	3233.05	2607.33	12784.5	2607.33	16278.9	2607.33	11931.1	2608.33	20700.6	2607.33	19272.5	2607.33	12495
2622.86	3265.22	2608.69	12722.1	2608.69	16260	2608.69	11828.8	2609.69	20789.2	2608.69	19309.6	2608.69	12490.8
2624.22	3264.39	2610.05	12729.8	2610.05	16290.6	2610.05	11878.5	2611.05	20799.8	2610.05	19607.6	2610.05	12516.2
2625.58	3206.59	2611.41	12714.2	2611.41	16336.4	2611.41	11962.2	2612.41	20825.4	2611.41	19472.3	2611.41	12513.9
2626.94	3214.76	2612.77	12663.4	2612.77	16226.6	2612.77	11922	2613.77	20888.4	2612.77	19399	2612.77	12478.1
2628.3	3180.93	2614.13	12827	2614.13	16224.2	2614.13	12133.7	2615.13	20730.2	2614.13	19383	2614.13	12463.3
2629.66	3288.12	2615.49	12663.2	2615.49	16290.6	2615.49	12017.4	2616.49	20766.4	2615.49	19495.3	2615.49	12496.8
2631.02	3227.3	2616.85	12709.9	2616.85	16284.1	2616.85	11991.1	2617.85	20884.9	2616.85	19516.3	2616.85	12490.1
2632.37	3316.47	2618.2	12764.4	2618.2	16222.5	2618.2	11964.8	2619.2	20774.8	2618.2	19297.1	2618.2	12488.2
2633.73	3354.66	2619.56	12581.1	2619.56	16309.6	2619.56	12064.5	2620.56	20910.5	2619.56	19552.3	2619.56	12486
2635.09	3269.84	2620.92	12775.8	2620.92	16245.2	2620.92	11900.2	2621.92	20851.6	2620.92	19383.1	2620.92	12491.4
2636.45	3269.01	2622.28	12662.8	2622.28	16274.4	2622.28	12029.9	2623.28	20867.6	2622.28	19446.8	2622.28	12501.6
2637.8	3289.2	2623.63	12765.9	2623.63	16354.7	2623.63	12027.6	2624.63	20866.5	2623.63	19666.6	2623.63	12541.5
2639.16	3279.38	2624.99	12758	2624.99	16341.3	2624.99	12071.3	2625.99	20879.2	2624.99	19566.8	2624.99	12543.4
2640.52	3338.55	2626.35	12754	2626.35	16314	2626.35	12057	2627.35	20844.9	2626.35	19605.4	2626.35	12554.8
2641.87	3241.74	2627.7	12905.9	2627.7	16391.5	2627.7	11964.7	2628.7	20969.9	2627.7	19664.6	2627.7	12532.9
2643.23	3288.92	2629.06	12874.6	2629.06	16239	2629.06	11888.4	2630.06	20999.7	2629.06	19591.2	2629.06	12513.8
2644.58	3258.09	2630.41	12845.3	2630.41	16308.2	2630.41	12086.1	2631.41	20923.8	2630.41	19501.6	2630.41	12508
2645.94	3338.28	2631.77	12704.9	2631.77	16348.5	2631.77	12057.8	2632.77	20884.2	2631.77	19670	2631.77	12539.5
2647.29	3328.46	2633.12	12677.6	2633.12	16303.4	2633.12	11987.6	2634.12	20980.3	2633.12	19524.4	2633.12	12526.9
2648.65	3243.64	2634.48	12619	2634.48	16299.6	2634.48	11955.3	2635.48	20990.9	2634.48	19399.5	2634.48	12511.8
2650	3362.82	2635.83	12743.6	2635.83	16312.3	2635.83	11953	2636.83	20816.7	2635.83	19460.2	2635.83	12522.9
2651.36	3305	2637.19	12868.2	2637.19	16352.5	2637.19	12046.7	2638.19	21014.3	2637.19	19557.7	2637.19	12566.5
2652.71	3226.18	2638.54	12778.5	2638.54	16445.2	2638.54	12040.4	2639.54	21029.2	2638.54	19505	2638.54	12608.8
2654.07	3267.36	2639.9	12797.9	2639.9	16433.1	2639.9	12090.1	2640.9	21065.4	2639.9	19444.9	2639.9	12623.4
2655.42	3281.54	2641.25	12756.9	2641.25	16411.4	2641.25	12115.8	2642.25	20969.2	2641.25	19642.6	2641.25	12593.3
2656.77	3184.72	2642.6	12900.9	2642.6	16363.6	2642.6	12079.5	2643.6	20986.2	2642.6	19724	2642.6	12564.7
2658.13	3330.91	2643.96	12684.7	2643.96	16368	2643.96	11959.2	2644.96	20933.8	2643.96	19560.7	2643.96	12581.8
2659.48	3270.08	2645.31	12791.7	2645.31	16477.2	2645.31	11978.9	2646.31	21024.6	2645.31	19513.9	2645.31	12637.4
2660.83	3305.26	2646.66	12818.9	2646.66	16507.9	2646.66	12148.6	2647.66	21088.6	2646.66	19543.7	2646.66	12675.1
2662.18	3385.45	2648.01	12865.6	2648.01	16466.9	2648.01	12098.3	2649.01	21098.1	2648.01	19666.3	2648.01	12621.4
2663.54	3300.62	2649.37	12910.3	2649.37	16332.2	2649.37	12128	2650.37	21070.3	2649.37	19678.4	2649.37	12568.9
2664.89	3362.8	2650.72	12762.1	2650.72	16394.6	2650.72	12105.7	2651.72	21032.9	2650.72	19538.7	2650.72	12579.6
2666.24	3304.99	2652.07	12830.2	2652.07	16488.6	2652.07	12103.4	2653.07	21141.8	2652.07	19549.3	2652.07	12666.3
2667.59	3307.16	2653.42	12935.3	2653.42	16557.8	2653.42	12153.2	2654.42	21042.3	2653.42	19763.3	2653.42	12680.6
2668.94	3351.34	2654.77	12993.6	2654.77	16425.9	2654.77	11948.9	2655.77	21074.3	2654.77	19719.4	2654.77	12627.8
2670.29	3254.53	2656.12	12736.4	2656.12	16386.3	2656.12	12154.6	2657.12	21162.9	2656.12	19828.7	2656.12	12591.2
2671.65	3373.7	2657.48	12935	2657.48	16470.7	2657.48	12176.3	2658.48	21135.1	2657.48	19687.6	2657.48	12649
2672.99	3351.88	2658.82	12895.9	2658.82	16545.4	2658.82	12084	2659.82	21162.8	2658.82	19651	2658.82	12662.8
2674.35	3291.07	2660.18	12950.4	2660.18	16412.1	2660.18	11979.7	2661.18	21026	2660.18	19806	2660.18	12641.5
2675.7	3344.24	2661.53	12817.8	2661.53	16470.3	2661.53	12165.4	2662.53	21324	2661.53	19902.2	2661.53	12624.4
2677.05	3400.41	2662.88	12802.1	2662.88	16487.2	2662.88	12007.1	2663.88	21198.9	2662.88	19780.2	2662.88	12669.1
2678.4	3282.61	2664.23	12730	2664.23	16537.1	2664.23	11988.8	2665.23	21175.3	2664.23	19656.7	2664.23	12678.4
2679.75	3377.78	2665.58	12932.5	2665.58	16516.8	2665.58	12078.5	2666.58	21200.9	2665.58	19711.5	2665.58	12704
2681.09	3355.95	2666.92	12860.3	2666.92	16584.6	2666.92	12172.2	2667.92	21080.1	2666.92	19828.2	2666.92	12705.4
2682.44	3343.14	2668.27	12906.9	2668.27	16534	2668.27	12021.9	2669.27	21177.3	2668.27	19726.9	2668.27	12720.4
2683.79	3390.32	2669.62	12918.5	2669.62	16563.3	2669.62	12023.6	2670.62	21196.4	2669.62	19817.1	2669.62	12686.8
2685.14	3404.49	2670.97	12947.7	2670.97	16456.2	2670.97	12093.3	2671.97	21204.9	2670.97	19759.9	2670.97	12644.5
2686.49	3298.68	2672.32	12854.1	2672.32	16435.9	2672.32	12191	2673.32	21133.3	2672.32	19811.8	2672.32	12638.4
2687.84	3303.86	2673.67	12931.9	2673.67	16561.6	2673.67	12116.8	2674.67	21283.9	2673.67	19850.4	2673.67	12690.2
2689.18	3435.03	2675.01	12959.2	2675.01	16585.3	2675.01	12168.5	2676.01	21205.8	2675.01	19899.4	2675.01	12752.9
2690.53	3371.22	2676.36	13050.6	2676.36	16626.9	2676.36	12138.2	2677.36	21207.9	2676.36	19786.2	2676.36	12725.7
2691.88	3382.4	2677.71	12939.5	2677.71	16492.3	2677.71	12213.9	2678.71	21185.4	2677.71	19961.8	2677.71	12709.4
2693.23	3360.57	2679.06	12949.1	2679.06	16575.3	2679.06	12205.6	2680.06	21308.2	2679.06	19794.2	2679.06	12684
2694.57	3380.76	2680.4	12888.6	2680.4	16535.7	2680.4	12201.3	2681.4	21229	2680.4	19795.9	2680.4	12741.2
2695.92	3313.94	2681.75	12898.3	2681.75	16654.5	2681.75	12113	2682.75	21379.6	2681.75	19796.2	2681.75	12725.4
2697.27	3316.11	2683.1	13026.8	2683.1	16499.2	2683.1	12138.7	2684.1	21453.3	2683.1	19836.4	2683.1	12714.2
2698.61	3465.3	2684.44	13104.6	2684.44	16550.5	2684.44	12226.4	2685.44	21304.7	2684.44	19969.3	2684.44	12680.1
2699.96	3296.48	2685.79	12999.3	2685.79	16561.8	2685.79	12164.1	2686.79	21258.7	2685.79	19985.8	2685.79	12744.4
2701.3	3496.66	2687.13	12975.8	2687.13	16679.3	2687.13	12323.8	2688.13	21438.1	2687.13	19994.9	2687.13	12762.8
2702.65	3318.84	2688.48	12948.4	2688.48	16591.5	2688.48	12117.5	2689.48	21475.4	2688.48	20020.3	2688.48	12776
2703.99	3387.02	2689.82	13094.4	2689.82	16619.4	2689.82	12189.2	2690.82	21501	2689.82	19944	2689.82	12723.3
2705.34	3317.2	2691.17	13022.3	2691.17	16490.2	2691.17	12296.9	2692.17	21250.9	2691.17	20007.7	2691.17	12672.4
2706.68	3400.39	2692.51	13078.7	2692.51	16467.1	2692.51	12100.6	2693.51	21289.3	2692.51	19835.6	2692.51	12666.2
2708.03	3288.56	2693.86	13008.4	2693.86	16620.4	2693.86	12244.4	2694.86	21345.9	2693.86	20067.2	2693.86	12739.1
2709.37	3374.74	2695.2	13014.2	2695.2	16652.4	2695.2	12158.1	2696.2	21411	2695.2	19958.5	2695.2	12764
2710.72	3385.93	2696.55	13080.3	2696.55	16572.9	2696.55	12225.8	2697.55	21465.4	2696.55	20022.2	2696.55	12767
2712.06	3397.1	2697.89	12823.1	2697.89	16691.7	2697.89	12149.5	2698.89	21301.9	2697.89	19953.2	2697.89	12777.6
2713.4	3402.28	2699.23	12934	2699.23	16645.2	2699.23	12251.2	2700.23	21385.1	2699.23	19820.9	2699.23	12785.7
2714.75	3347.47	2700.58	12840.4	2700.58	16619.4	2700.58	12190.9	2701.58	21423.6	2700.58	19981.8	2700.58	12779.4
2716.09	3418.64	2701.92	12998.1	2701.92	16684.4	2701.92	12222.6	2702.92	21474.7	2701.92	20066.1	2701.92	12773.3
2717.43	3318.82	2703.26	12933.7	2703.26	16589.7	2703.26	12210.3	2704.26	21408.4	2703.26	20064.9	2703.26	12760.1
2718.77	3417.01	2704.6	12999.9	2704.6	16616.3	2704.6	12248	2705.6	21378.5	2704.6	20013.7	2704.6	12759.4
2720.12	3443.18	2705.95	13085.6	2705.95	16673.1	2705.95	12229.7	2706.95	21560	2705.95	19940.3	2705.95	12766
2721.46	3475.36	2707.29	12974.4	2707.29	16618.3	2707.29	12245.4	2708.29	21514	2707.29	20027.6	2707.29	12822.1
2722.8	3327.55	2708.63	12921.8	2708.63	16821.1	2708.63	12235.1	2709.63	21437	2708.63	20011.6	2708.63	12841.9
2724.14	3449.72	2709.97	12980.1	2709.97	16665.8	2709.97	12248.8	2710.97	21595.1	2709.97	19998.7	2709.97	12819.4
2725.48	3379.89	2711.31	13056	2711.31	16615.2	2711.31	12094.5	2712.31	21363.2	2711.31	20028.5	2711.31	12784
2726.82	3310.09	2712.65	13020.8	2712.65	16742.3	2712.65	12190.2	2713.65	21520.1	2712.65	20136.4	2712.65	12817
2728.16	3390.26	2713.99	12999.3	2713.99	16680.6	2713.99	12168	2714.99	21469.9	2713.99	20105.7	2713.99	12797.5
2729.5	3500.43	2715.33	13118	2715.33	16603.8	2715.33	12273.7	2716.33	21469.8	2715.33	20014.7	2715.33	12802.9
2730.84	3367.62	2716.67	13059.5	2716.67	16802.5	2716.67	12247.4	2717.67	21530.7	2716.67	20154.9	2716.67	12830.6
2732.19	3408.8	2718.02	13034.1	2718.02	16706.4	2718.02	12099.1	2719.02	21481.4	2718.02	20034.4	2718.02	12874.3
2733.52	3371.97	2719.35	13187.9	2719.35	16778.4	2719.35	12160.8	2720.35	21632	2719.35	19993.5	2719.35	12849.8
2734.87	3359.16	2720.7	12903.3	2720.7	16726.4	2720.7	12136.5	2721.7	21498.4	2720.7	20091.1	2720.7	12853.6
2736.2	3367.34	2722.03	12930.5	2722.03	16717.1	2722.03	12400.2	2723.03	21673.6	2722.03	20066.3	2722.03	12827.3
2737.54	3450.51	2723.37	12948	2723.37	16711.9	2723.37	12199.9	2724.37	21498.2	2723.37	20094.6	2723.37	12840.9
2738.88	3425.7	2724.71	13056.9	2724.71	16760.5	2724.71	12269.6	2725.71	21593.3	2724.71	20077.2	2724.71	12850.9
2740.22	3424.88	2726.05	12817.2	2726.05	16731.9	2726.05	12265.3	2727.05	21789.8	2726.05	20107	2726.05	12849.7
2741.56	3409.05	2727.39	13175.6	2727.39	16728.1	2727.39	12281	2728.39	21552.6	2727.39	20117.7	2727.39	12847.5
2742.9	3405.24	2728.73	13076.1	2728.73	16769.8	2728.73	12304.7	2729.73	21601.6	2728.73	20062	2728.73	12868.1
2744.24	3353.42	2730.07	13039	2730.07	16785.3	2730.07	12194.4	2731.07	21604.8	2730.07	20175.7	2730.07	12891.5
2745.57	3424.59	2731.4	12900.6	2731.4	16782.9	2731.4	12074.1	2732.4	21669.9	2731.4	20246.7	2731.4	12854.5
2746.91	3456.78	2732.74	12972.6	2732.74	16673	2732.74	12155.8	2733.74	21720	2732.74	20049.7	2732.74	12847.8
2748.25	3422.96	2734.08	13085.5	2734.08	16805.6	2734.08	12289.6	2735.08	21598.1	2734.08	20204.7	2734.08	12870.3
2749.58	3353.14	2735.41	12966.6	2735.41	16790.8	2735.41	12285.3	2736.41	21592.7	2735.41	20126.9	2735.41	12875.9
2750.92	3403.32	2736.75	12964.6	2736.75	16701.6	2736.75	12291	2737.75	21735.8	2736.75	20206.7	2736.75	12854.3
2752.26	3273.5	2738.09	13073.6	2738.09	16816.3	2738.09	12368.7	2739.09	21577.7	2738.09	20230.6	2738.09	12904.6
2753.6	3326.68	2739.43	13034.5	2739.43	16907.5	2739.43	12304.4	2740.43	21719.7	2739.43	20276.5	2739.43	12958.1
2754.93	3400.86	2740.76	13028.6	2740.76	16812.8	2740.76	12166.1	2741.76	21616	2740.76	19913	2740.76	12891.2
2756.27	3463.04	2742.1	13120.1	2742.1	16680.9	2742.1	12313.8	2743.1	21612.7	2742.1	20243.3	2742.1	12875
2757.6	3507.22	2743.43	13067.4	2743.43	16889.3	2743.43	12211.5	2744.43	21740.9	2743.43	20122.8	2743.43	12887.7
2758.94	3404.41	2744.77	12927	2744.77	16753.2	2744.77	12331.2	2745.77	21686.3	2744.77	20073	2744.77	12901.9
2760.27	3382.58	2746.1	13049.6	2746.1	16761.8	2746.1	12376.9	2747.1	21641.3	2746.1	20149.9	2746.1	12857.1
2761.61	3396.76	2747.44	13028.1	2747.44	16774.6	2747.44	12230.6	2748.44	21734.2	2747.44	20076.6	2747.44	12880.6
2762.94	3410.95	2748.77	13109.8	2748.77	16805.2	2748.77	12422.3	2749.77	21576.1	2748.77	20122.6	2748.77	12904.3
2764.28	3425.12	2750.11	13006.5	2750.11	16812.5	2750.11	12188	2751.11	21768.3	2750.11	20178.9	2750.11	12874.2
2765.61	3400.3	2751.44	13119.4	2751.44	16695.7	2751.44	12271.7	2752.44	21699.8	2751.44	20233.7	2751.44	12866
2766.94	3423.49	2752.77	13101.8	2752.77	16839.3	2752.77	12179.4	2753.77	21692.3	2752.77	20373.9	2752.77	12895.3
2768.28	3467.66	2754.11	13023.7	2754.11	16875.4	2754.11	12443.2	2755.11	21832.2	2754.11	20115	2754.11	12971.1
2769.61	3382.84	2755.44	13206.8	2755.44	16911.6	2755.44	12202.9	2756.44	21717.8	2755.44	20199.3	2755.44	12950.8
2770.94	3364.03	2756.77	13033.3	2756.77	16793.5	2756.77	12236.6	2757.77	21725.2	2756.77	20173	2756.77	12929.9
2772.28	3387.2	2758.11	13233.8	2758.11	16837.9	2758.11	12220.3	2759.11	21730.5	2758.11	20176.3	2758.11	12881.7
2773.61	3452.38	2759.44	13033.1	2759.44	16773.5	2759.44	12358	2760.44	21768.9	2759.44	20322.4	2759.44	12940.2
2774.94	3490.57	2760.77	13017.4	2760.77	16995.6	2760.77	12183.7	2761.77	21801.9	2760.77	20171	2760.77	12978.2
2776.27	3363.74	2762.1	13038.7	2762.1	16921.6	2762.1	12175.4	2763.1	21686.5	2762.1	20118.3	2762.1	13045
2777.61	3545.91	2763.44	13093.2	2763.44	17000.4	2763.44	12185.1	2764.44	21825.3	2763.44	20230.6	2763.44	12996.9
2778.94	3503.11	2764.77	13182.7	2764.77	16830	2764.77	12328.8	2765.77	21702.4	2764.77	20229.4	2764.77	12952.2
2780.27	3430.28	2766.1	13137.8	2766.1	16811	2766.1	12150.5	2767.1	21863.6	2766.1	20248.9	2766.1	12902.3
2781.6	3459.45	2767.43	13116.3	2767.43	16841.7	2767.43	12272.2	2768.43	21811.2	2767.43	20123.9	2767.43	12922.2
2782.93	3416.64	2768.76	12954.6	2768.76	16858.5	2768.76	12265.9	2769.76	21828.3	2768.76	20197.9	2768.76	12949.1
2784.26	3466.82	2770.09	13092.8	2770.09	16890.6	2770.09	12251.6	2771.09	21817.5	2770.09	20313.2	2770.09	12955.8
2785.59	3561.99	2771.42	13036.2	2771.42	16844.1	2771.42	12299.3	2772.42	21833.4	2771.42	20136.7	2771.42	12925.7
2786.93	3363.18	2772.76	13077	2772.76	16774.2	2772.76	12343	2773.76	21793.9	2772.76	20229.8	2772.76	12892.8
2788.26	3422.36	2774.09	13098.3	2774.09	16802.1	2774.09	12286.7	2775.09	21915.6	2774.09	20174.1	2774.09	12880.6
2789.59	3436.53	2775.42	13039.8	2775.42	16802.4	2775.42	12358.5	2776.42	21852.5	2775.42	20177.4	2775.42	12922.9
2790.91	3387.72	2776.74	13174.1	2776.74	16915.7	2776.74	12256.2	2777.74	21844.9	2776.74	20289.7	2776.74	12972.1
2792.24	3500.9	2778.07	13211	2778.07	16906.4	2778.07	12281.9	2779.07	21720.9	2778.07	20350.4	2778.07	12946.2
2793.57	3455.07	2779.4	12936.3	2779.4	16731.8	2779.4	12277.6	2780.4	21967.7	2779.4	20285.8	2779.4	12889.9
2794.9	3439.26	2780.73	13117.3	2780.73	16830	2780.73	12141.3	2781.73	21742.2	2780.73	20390.7	2780.73	12915.4
2796.23	3486.44	2782.06	13105.6	2782.06	16943.3	2782.06	12175	2783.06	22023.1	2782.06	20227.5	2782.06	12972.6
2797.56	3494.61	2783.39	13086	2783.39	16873.3	2783.39	12384.7	2784.39	21907.6	2783.39	20313.3	2783.39	12979.8
2798.89	3475.8	2784.72	13066.4	2784.72	16928.8	2784.72	12182.4	2785.72	21810.4	2784.72	20399.1	2784.72	12999.1
2800.22	3420.98	2786.05	12953.3	2786.05	16999.4	2786.05	12284.1	2787.05	21798.6	2786.05	20502.5	2786.05	13018.7
2801.54	3465.16	2787.37	13181.1	2787.37	16908.8	2787.37	12257.8	2788.37	21910.6	2787.37	20258.2	2787.37	13006.2
2802.87	3485.34	2788.7	13140.1	2788.7	16939.5	2788.7	12319.5	2789.7	21951.2	2788.7	20270.3	2788.7	12999.7
2804.2	3469.52	2790.03	13173.1	2790.03	16966	2790.03	12319.2	2791.03	21927.6	2790.03	20304.5	2790.03	13014.2
2805.53	3507.7	2791.36	13159.4	2791.36	16912.6	2791.36	12312.9	2792.36	21892.3	2791.36	20380	2791.36	12976
2806.85	3401.89	2792.68	13075.6	2792.68	16841.3	2792.68	12252.6	2793.68	21881.5	2792.68	20191.7	2792.68	12950.6
2808.18	3506.06	2794.01	13188.4	2794.01	16911.8	2794.01	12468.3	2795.01	21958.4	2794.01	20339.3	2794.01	12968.5
2809.51	3481.24	2795.34	13106.5	2795.34	16938.4	2795.34	12284.1	2796.34	21806.6	2795.34	20202.6	2795.34	12999.1
2810.83	3489.43	2796.66	13022.7	2796.66	16938.7	2796.66	12319.8	2797.66	21798	2796.66	20360.6	2796.66	13013.2
2812.16	3485.6	2797.99	12874.5	2797.99	16976.2	2797.99	12255.5	2798.99	21807.5	2797.99	20197.4	2797.99	13020
2813.48	3541.78	2799.31	13155	2799.31	16949	2799.31	12117.2	2800.31	21984.8	2799.31	20309.6	2799.31	13010.1
2814.81	3483.97	2800.64	13168.6	2800.64	16923.2	2800.64	12208.9	2801.64	21828.8	2800.64	20274.6	2800.64	13008.3
2816.13	3354.14	2801.96	13213.3	2801.96	16967.6	2801.96	12362.6	2802.96	21893.9	2801.96	20320.5	2801.96	12990.1
2817.46	3542.32	2803.29	13230.7	2803.29	16879.8	2803.29	12360.3	2804.29	21794.4	2803.29	20335.6	2803.29	13007.9
2818.78	3445.51	2804.61	13195.6	2804.61	16982.1	2804.61	12246	2805.61	21876.7	2804.61	20241.6	2804.61	12976
2820.11	3531.68	2805.94	13135.1	2805.94	16825.4	2805.94	12319.7	2806.94	21894.8	2805.94	20325.9	2805.94	12964.3
2821.43	3503.86	2807.26	13018.1	2807.26	16869.8	2807.26	12253.4	2808.26	21886.2	2807.26	20360.1	2807.26	12916.2
2822.76	3557.05	2808.59	13173.8	2808.59	16834.4	2808.59	12219.1	2809.59	21857.2	2808.59	20270.5	2808.59	12950.7
2824.08	3445.22	2809.91	13156.2	2809.91	16950.4	2809.91	12216.8	2810.91	21971.5	2809.91	20371	2809.91	13003.7
2825.41	3504.39	2811.24	13202.9	2811.24	17021	2811.24	12308.5	2812.24	21862.4	2811.24	20221.1	2811.24	13048.8
2826.73	3464.59	2812.56	13097.6	2812.56	16964.9	2812.56	12234.2	2813.56	21823.9	2812.56	20259.7	2812.56	13038.9
2828.05	3412.76	2813.88	13109.2	2813.88	16951.4	2813.88	12259.9	2814.88	21880.4	2813.88	20367.5	2813.88	12990.6
2829.37	3441.93	2815.2	13124.6	2815.2	16896.7	2815.2	12231.7	2816.2	21903.9	2815.2	20266.2	2815.2	13014.7
2830.7	3456.12	2816.53	13181	2816.53	17044.4	2816.53	12205.4	2817.53	21967.9	2816.53	20260.6	2816.53	13025.5
2832.02	3530.3	2817.85	13046.5	2817.85	16959.4	2817.85	12343.1	2818.85	21851.4	2817.85	20353.7	2817.85	13078
2833.34	3538.49	2819.17	13114.6	2819.17	17086.4	2819.17	12328.8	2820.17	21942.1	2819.17	20248	2819.17	13067.2
2834.66	3501.66	2820.49	13182.7	2820.49	16955.9	2820.49	12444.5	2821.49	21860.9	2820.49	20407.4	2820.49	13013.3
2835.98	3467.84	2821.81	13139.7	2821.81	16830.9	2821.81	12304.2	2822.81	22059.6	2821.81	20420.9	2821.81	12978.7
2837.31	3542.01	2823.14	13240.9	2823.14	17007.6	2823.14	12299.9	2824.14	21930.2	2823.14	20281.3	2823.14	12989.6
2838.63	3454.2	2824.46	13145.4	2824.46	16885.3	2824.46	12233.6	2825.46	21853.2	2824.46	20334.6	2824.46	12992.1
2839.95	3471.38	2825.78	13135.6	2825.78	16862.3	2825.78	12263.3	2826.78	21902.3	2825.78	20199.4	2825.78	12935.2
2841.27	3413.57	2827.1	13117.9	2827.1	16869.5	2827.1	12215	2828.1	22087.1	2827.1	20177.6	2827.1	12965.1
2842.59	3496.74	2828.42	12997	2828.42	16971.8	2828.42	12194.7	2829.42	21887.2	2828.42	20488.8	2828.42	13013.4
2843.91	3477.92	2829.74	13215.2	2829.74	16995.5	2829.74	12256.4	2830.74	21796.3	2829.74	20229.8	2829.74	13053.3
2845.23	3420.09	2831.06	13113.8	2831.06	16984.8	2831.06	12304.1	2832.06	21943.7	2831.06	20424.5	2831.06	13014.1
2846.55	3557.28	2832.38	13181.9	2832.38	16868	2832.38	12253.8	2833.38	21891.3	2832.38	20376.3	2832.38	12981.6
2847.87	3481.46	2833.7	13098.1	2833.7	16931.7	2833.7	12189.5	2834.7	21864.5	2833.7	20328	2833.7	12985.4
2849.19	3459.65	2835.02	13212.9	2835.02	16955.5	2835.02	12395.3	2836.02	21962.7	2835.02	20401.9	2835.02	12999.2
2850.51	3404.82	2836.34	13010.2	2836.34	16896.6	2836.34	12253	2837.34	22047.1	2836.34	20434.6	2836.34	13000
2851.83	3539	2837.66	13195.2	2837.66	16956.2	2837.66	12384.7	2838.66	21916.7	2837.66	20386.3	2837.66	12981.2
2853.15	3550.19	2838.98	13107.4	2838.98	16880.8	2838.98	12170.4	2839.98	21919.8	2838.98	20277.7	2838.98	12992.4
2854.47	3546.36	2840.3	13021.6	2840.3	16944.5	2840.3	12422.1	2841.3	21961.4	2840.3	20222	2840.3	12982
2855.78	3518.54	2841.61	13052.7	2841.61	16898	2841.61	12357.8	2842.61	21905.8	2841.61	20343.1	2841.61	12972.6
2857.1	3499.72	2842.93	13070.1	2842.93	16870.8	2842.93	12171.5	2843.93	21941	2842.93	20408.2	2842.93	12978.9
2858.42	3465.91	2844.25	13101.2	2844.25	16971.7	2844.25	12293.2	2845.25	21851.2	2844.25	20427.6	2844.25	12983.1
2859.74	3465.08	2845.57	13075.7	2845.57	16875.6	2845.57	12252.9	2846.57	22007.1	2845.57	20402.9	2845.57	12992.4
2861.05	3509.27	2846.88	13260.7	2846.88	16936.6	2846.88	12378.6	2847.88	21952.5	2846.88	20289.8	2846.88	12975.9
2862.37	3415.45	2848.2	13167.1	2848.2	16924.5	2848.2	12206.3	2849.2	21888.4	2848.2	20475.7	2848.2	13012.2
2863.69	3372.62	2849.52	13186.5	2849.52	16988.2	2849.52	12296	2850.52	21991.9	2849.52	20530.6	2849.52	13025.8
2865.01	3518.8	2850.84	13153.3	2850.84	16961	2850.84	12319.7	2851.84	21951.2	2850.84	20458.7	2850.84	13011.2
2866.32	3580.99	2852.15	13227.2	2852.15	16895.2	2852.15	12315.4	2853.15	22006.7	2852.15	20460.4	2852.15	12996.2
2867.64	3481.16	2853.47	13108.3	2853.47	16968.6	2853.47	12295.1	2854.47	21858.2	2853.47	20477	2853.47	13004.3
2868.95	3561.35	2854.78	13090.6	2854.78	16945.5	2854.78	12262.9	2855.78	21974.6	2854.78	20430.1	2854.78	13012.9
2870.27	3500.53	2856.1	13184.1	2856.1	16910.1	2856.1	12248.6	2857.1	22027.9	2856.1	20314	2856.1	12973.3
2871.59	3388.7	2857.42	13164.5	2857.42	16864.9	2857.42	12264.3	2858.42	22131.5	2857.42	20479.4	2857.42	12961.8
2872.9	3438.89	2858.73	13143	2858.73	16921.8	2858.73	12196	2859.73	21971.2	2858.73	20637.3	2858.73	12988
2874.22	3540.07	2860.05	13139	2860.05	16951	2860.05	12317.7	2861.05	21982.9	2860.05	20593.4	2860.05	12983.1
2875.53	3446.24	2861.36	13125.3	2861.36	16843.9	2861.36	12233.4	2862.36	21937.9	2861.36	20517.1	2861.36	12970.4
2876.84	3418.43	2862.67	13310.3	2862.67	16929.7	2862.67	12427.1	2863.67	22035	2862.67	20468.8	2862.67	12968.8
2878.16	3513.61	2863.99	13236.2	2863.99	16920.4	2863.99	12200.8	2864.99	22106.6	2863.99	20408.7	2863.99	12999.9
2879.47	3449.78	2865.3	13099.7	2865.3	16934.5	2865.3	12198.5	2866.3	21923.8	2865.3	20323.5	2865.3	12992.4
2880.79	3490.97	2866.62	13142.5	2866.62	16914.2	2866.62	12294.2	2867.62	21967.5	2866.62	20366.6	2866.62	12982.7
2882.1	3454.14	2867.93	13101.5	2867.93	16904.9	2867.93	12303.9	2868.93	21946.1	2867.93	20408.2	2867.93	12995.2
2883.41	3516.32	2869.24	13261.1	2869.24	16965.8	2869.24	12299.6	2870.24	21966.3	2869.24	20386.4	2869.24	12988.1
2884.73	3407.51	2870.56	13175.3	2870.56	16871.1	2870.56	12325.3	2871.56	21920.4	2870.56	20410.3	2870.56	12981.3
2886.04	3427.68	2871.87	13142.1	2871.87	16929.3	2871.87	12335	2872.87	21959.8	2871.87	20291.2	2871.87	12995.8
2887.35	3411.86	2873.18	13204.3	2873.18	16982	2873.18	12306.7	2874.18	22006.7	2873.18	20438.8	2873.18	13001.2
2888.66	3561.05	2874.49	13247.1	2874.49	16861.1	2874.49	12256.5	2875.49	22019.5	2874.49	20367	2874.49	12981.2
2889.98	3458.22	2875.81	13153.5	2875.81	16920.7	2875.81	12284.2	2876.81	21948.9	2875.81	20520.5	2875.81	12975.2
2891.29	3439.4	2877.12	13209.9	2877.12	16932	2877.12	12227.9	2878.12	22025.7	2877.12	20375	2877.12	12986.5
2892.6	3414.59	2878.43	13178.6	2878.43	16870.4	2878.43	12137.6	2879.43	21908.2	2878.43	20422.4	2878.43	12959.9
2893.91	3476.76	2879.74	13172.7	2879.74	16874.9	2879.74	12199.3	2880.74	21903.8	2879.74	20431.5	2879.74	12957.3
2895.22	3475.94	2881.05	13104.4	2881.05	16935.8	2881.05	12275	2882.05	22052.3	2881.05	20356.7	2881.05	13000.6
2896.54	3481.13	2882.37	13289.4	2882.37	16987.1	2882.37	12262.7	2883.37	22018	2882.37	20352.6	2882.37	13022.1
2897.85	3522.3	2883.68	13133.4	2883.68	16955.8	2883.68	12348.4	2884.68	22134.4	2883.68	20408.9	2883.68	13044.5
2899.16	3521.48	2884.99	13141.1	2884.99	17031.9	2884.99	12224.1	2885.99	22080.9	2884.99	20369.4	2884.99	13052.3
2900.47	3445.67	2886.3	13111.8	2886.3	16960.6	2886.3	12237.8	2887.3	21940.9	2886.3	20257.8	2886.3	13005
2901.78	3510.84	2887.61	13137	2887.61	16810.8	2887.61	12257.5	2888.61	21970.7	2887.61	20256.6	2887.61	12937.6
2903.09	3432.02	2888.92	13080.4	2888.92	16866.3	2888.92	12287.2	2889.92	21946.1	2888.92	20368.9	2888.92	12940
2904.4	3473.21	2890.23	13111.5	2890.23	16907.9	2890.23	12136.9	2891.23	22023	2890.23	20311.8	2890.23	12948
2905.71	3481.39	2891.54	13166	2891.54	16824.2	2891.54	12176.6	2892.54	21825.3	2891.54	20191.2	2891.54	12965.6
2907.02	3369.56	2892.85	13201	2892.85	16974.7	2892.85	12232.3	2893.85	21871.1	2892.85	20288.8	2892.85	12992.5
2908.33	3398.75	2894.16	13076.2	2894.16	16944.8	2894.16	12210.1	2895.16	21863.6	2894.16	20358.3	2894.16	13016.1
2909.63	3478.93	2895.46	13097.6	2895.46	16890	2895.46	12143.8	2896.46	21840	2895.46	20504.5	2895.46	12966.9
2910.94	3496.1	2896.77	13027.3	2896.77	16827	2896.77	12229.5	2897.77	21968.2	2896.77	20222	2896.77	12888.7
2912.25	3429.29	2898.08	13132.4	2898.08	16746.1	2898.08	12333.2	2899.08	21947.8	2898.08	20269.4	2898.08	12937.9
2913.56	3530.47	2899.39	13235.6	2899.39	17070.1	2899.39	12242.9	2900.39	21900.7	2899.39	20252	2899.39	13013.8
2914.87	3535.64	2900.7	13173.1	2900.7	16958.9	2900.7	12262.6	2901.7	21978.6	2900.7	20302.4	2900.7	13049.1
2916.17	3510.83	2902	13147.7	2902	16930.3	2902	12080.3	2903	22005.3	2902	20317.4	2902	13021
2917.48	3486.01	2903.31	13239.2	2903.31	17022.9	2903.31	12160	2904.31	21932.5	2903.31	20198.5	2903.31	13013.7
2918.79	3512.18	2904.62	13165.1	2904.62	16892.4	2904.62	12155.7	2905.62	22083.1	2904.62	20179.6	2904.62	13026.8
2920.1	3472.37	2905.93	13155.2	2905.93	17003	2905.93	12279.4	2906.93	21994.4	2905.93	20280.1	2905.93	13000.1
2921.4	3453.55	2907.23	13190.2	2907.23	16905.5	2907.23	12183.1	2908.23	21861.9	2907.23	20418.9	2907.23	13014.7
2922.71	3389.72	2908.54	13084.9	2908.54	16934.7	2908.54	12192.8	2909.54	21983.5	2908.54	20379.4	2908.54	12964.1
2924.02	3454.91	2909.85	13256.2	2909.85	16849.7	2909.85	12286.5	2910.85	21766.6	2909.85	20127.8	2909.85	12980.1
2925.32	3511.09	2911.15	13182.1	2911.15	16947.7	2911.15	12256.2	2912.15	21952.2	2911.15	20439	2911.15	12953.2
2926.63	3414.26	2912.46	13185.9	2912.46	16826.2	2912.46	12197.9	2913.46	21794.8	2912.46	20436.3	2912.46	12976.6
2927.93	3419.45	2913.76	13242.3	2913.76	16938.4	2913.76	12141.7	2914.76	21932.7	2913.76	20411.6	2913.76	12942.8
2929.24	3553.62	2915.07	13238.3	2915.07	16818.5	2915.07	12293.4	2916.07	21996.5	2915.07	20199.7	2915.07	12961.2
2930.54	3447.8	2916.37	13209	2916.37	16907.4	2916.37	12273.1	2917.37	21991.7	2916.37	20315	2916.37	12947.1
2931.85	3458.99	2917.68	13092	2917.68	16871.6	2917.68	12158.8	2918.68	21903.6	2917.68	20315.3	2917.68	12958.9
2933.15	3425.16	2918.98	13175.7	2918.98	16855.8	2918.98	12190.5	2919.98	21904.2	2918.98	20302.3	2918.98	12948
2934.46	3442.34	2920.29	13107.4	2920.29	16885	2920.29	12196.2	2921.29	21928.2	2920.29	20283.5	2920.29	12946.9
2935.76	3456.53	2921.59	13021.6	2921.59	16846.2	2921.59	12111.9	2922.59	21935.4	2921.59	20354.5	2921.59	12938.9
2937.07	3485.7	2922.9	13113.1	2922.9	16847.2	2922.9	12035.6	2923.9	21873.5	2922.9	20210.4	2922.9	12932.4
2938.37	3448.88	2924.2	13198.8	2924.2	16885.3	2924.2	12221.3	2925.2	21915.4	2924.2	20319.8	2924.2	12968.5
2939.67	3445.07	2925.5	13261	2925.5	16958.9	2925.5	12181	2926.5	21811.9	2925.5	20328.9	2925.5	13009.5
2940.98	3381.24	2926.81	13130.4	2926.81	16960.3	2926.81	12108.7	2927.81	21972.3	2926.81	20251.1	2926.81	13010.7
2942.28	3407.42	2928.11	13099.1	2928.11	16908.3	2928.11	12100.4	2929.11	21949.1	2928.11	20422.3	2928.11	13005.1
2943.58	3397.61	2929.41	13198.4	2929.41	16945.9	2929.41	12186.1	2930.41	21921.4	2929.41	20343.1	2929.41	12971.8
2944.89	3372.78	2930.72	13202.2	2930.72	16819.1	2930.72	12189.8	2931.72	21876.2	2930.72	20306.6	2930.72	12943.9
2946.19	3410.96	2932.02	13015.1	2932.02	16824.9	2932.02	11983.5	2933.02	21960.8	2932.02	20246.5	2932.02	12883
2947.49	3488.15	2933.32	13157.2	2933.32	16757.5	2933.32	12281.2	2934.32	21799	2933.32	20176.1	2933.32	12913.9
2948.79	3466.32	2934.62	13205.8	2934.62	16906.6	2934.62	12113	2935.62	21938.5	2934.62	20230.9	2934.62	12926.8
2950.09	3450.5	2935.92	13008.9	2935.92	16799.4	2935.92	12190.7	2936.92	21949.6	2935.92	20344.6	2935.92	12900.1
2951.39	3455.69	2937.22	13028.3	2937.22	16742.8	2937.22	12006.4	2938.22	22054	2937.22	20378.8	2937.22	12911.7
2952.7	3508.86	2938.53	12985.4	2938.53	16979.9	2938.53	12078.1	2939.53	21866.8	2938.53	20178.8	2938.53	12960
2954	3409.04	2939.83	13100.2	2939.83	16852.6	2939.83	12097.8	2940.83	21824	2939.83	20208.6	2939.83	12979.2
2955.3	3477.23	2941.13	13031.9	2941.13	16830.9	2941.13	12157.5	2942.13	21842.6	2941.13	20391.5	2941.13	12881.1
2956.6	3434.41	2942.43	13170.1	2942.43	16734	2942.43	12061.2	2943.43	21861.9	2942.43	20254.8	2942.43	12921.1
2957.9	3439.58	2943.73	13156.4	2943.73	16975	2943.73	12088.9	2944.73	21884.5	2943.73	20088.6	2943.73	12943.4
2959.2	3489.77	2945.03	13043.3	2945.03	16819.8	2945.03	11962.6	2946.03	21877.9	2945.03	20177.4	2945.03	12964.8
2960.5	3464.95	2946.33	13132.8	2946.33	16857.6	2946.33	12050.3	2947.33	21943.5	2946.33	20304.4	2946.33	12917.1
2961.8	3425.12	2947.63	12908.7	2947.63	16863.5	2947.63	12120	2948.63	21912.4	2947.63	20151.5	2947.63	12973.7
2963.1	3415.31	2948.93	13058.6	2948.93	16968.2	2948.93	12057.7	2949.93	21905.1	2948.93	20131.1	2948.93	12982.7
2964.4	3459.49	2950.23	13157.9	2950.23	16862	2950.23	12169.4	2951.23	21885.5	2950.23	20239	2950.23	12974.5
2965.7	3419.66	2951.53	13060.4	2951.53	16878.9	2951.53	12141.1	2952.53	21962.6	2951.53	20081.7	2951.53	12953.8
2966.99	3487.85	2952.82	12992.2	2952.82	16882.9	2952.82	12102.8	2953.82	21763.6	2952.82	20331	2952.82	12935.2
2968.29	3439.03	2954.12	13025.2	2954.12	16781.8	2954.12	12166.6	2955.12	21794.7	2954.12	20042.5	2954.12	12913.8
2969.59	3414.2	2955.42	13118.6	2955.42	16858.4	2955.42	12180.3	2956.42	21947.1	2955.42	20262.3	2955.42	12937
2970.89	3413.39	2956.72	12972.4	2956.72	16917.5	2956.72	12204	2957.72	21878.7	2956.72	20187.5	2956.72	12957.9
2972.19	3460.57	2958.02	13028.8	2958.02	16824.4	2958.02	12027.7	2959.02	21931.7	2958.02	20103.8	2958.02	12946.4
2973.48	3507.74	2959.31	13061.8	2959.31	16875.1	2959.31	12067.4	2960.31	21874.5	2959.31	20070.3	2959.31	12943.7
2974.78	3545.93	2960.61	12974.1	2960.61	16885.5	2960.61	12205.1	2961.61	21957.3	2960.61	20079.4	2960.61	12948.9
2976.08	3545.11	2961.91	13071.4	2961.91	16825.4	2961.91	12152.8	2962.91	21955.7	2961.91	20146	2961.91	12930.3
2977.38	3502.28	2963.21	12934.9	2963.21	16860.2	2963.21	12216.5	2964.21	21915	2963.21	20037.3	2963.21	12950
2978.67	3543.47	2964.5	12995.2	2964.5	16933.4	2964.5	12088.2	2965.5	21928.3	2964.5	20249.7	2964.5	12966.9
2979.97	3473.64	2965.8	12985.4	2965.8	16872.4	2965.8	12133.9	2966.8	21912.4	2965.8	20236.8	2965.8	12997.5
2981.27	3457.82	2967.1	13049.5	2967.1	16984.1	2967.1	12123.6	2968.1	21951.2	2967.1	20138.4	2967.1	12989.6
2982.56	3517.01	2968.39	13090.4	2968.39	16875.8	2968.39	12147.3	2969.39	21922.4	2968.39	20129.9	2968.39	12983
2983.86	3492.18	2969.69	13076.6	2969.69	16878.4	2969.69	12153	2970.69	21947.5	2969.69	20214.2	2969.69	12951
2985.15	3377.36	2970.98	13088.2	2970.98	16884.7	2970.98	12150.7	2971.98	21910	2970.98	20276.3	2970.98	12957.5
2986.45	3481.55	2972.28	12869.9	2972.28	16869.1	2972.28	11986.4	2973.28	21928.5	2972.28	20241.3	2972.28	12944.6
2987.74	3552.72	2973.57	12969.2	2973.57	16861.8	2973.57	12042.2	2974.57	21943.1	2973.57	20169.4	2973.57	12966.7
2989.04	3512.9	2974.87	13142.5	2974.87	16962.4	2974.87	12037.9	2975.87	22027.5	2974.87	20157.9	2974.87	12997
2990.33	3512.09	2976.16	13083.9	2976.16	16917.8	2976.16	12127.6	2977.16	22015.8	2976.16	20147.9	2976.16	12980.9
2991.63	3505.26	2977.46	13115	2977.46	16832.7	2977.46	12031.3	2978.46	21921.1	2977.46	20190.9	2977.46	12942.2
2992.92	3498.44	2978.75	13054.5	2978.75	16895.9	2978.75	12163	2979.75	21991.4	2978.75	20145.6	2978.75	12972.4
2994.22	3449.63	2980.05	13005.7	2980.05	16977.5	2980.05	12160.7	2981.05	22043.2	2980.05	20000.1	2980.05	13002.3
2995.51	3475.8	2981.34	13147.8	2981.34	16905.7	2981.34	12132.4	2982.34	22033.8	2981.34	20150.7	2981.34	13007.4
2996.8	3498.98	2982.63	12921.9	2982.63	16962.3	2982.63	12096.1	2983.63	22056	2982.63	20142.1	2982.63	13009.2
2998.1	3483.17	2983.93	12982.1	2983.93	16967.6	2983.93	12103.8	2984.93	22015	2983.93	20183.7	2983.93	13014.6
2999.39	3476.34	2985.22	13182.7	2985.22	16913	2985.22	12095.5	2986.22	22069.7	2985.22	20147.1	2985.22	12999.2
3000.68	3562.52	2986.51	13106.6	2986.51	16940.3	2986.51	12129.2	2987.51	22078	2986.51	20190.2	2986.51	12992.3
3001.97	3462.71	2987.8	13133.8	2987.8	16938.8	2987.8	12064.9	2988.8	22174.4	2987.8	20152.2	2987.8	13006
3003.27	3434.89	2989.1	13211.6	2989.1	16970.2	2989.1	12180.6	2990.1	22152.6	2989.1	20330.8	2989.1	13039.8
3004.56	3503.06	2990.39	13067.4	2990.39	17042.1	2990.39	12154.3	2991.39	22197.9	2990.39	20135.1	2990.39	13052.1
3005.85	3469.25	2991.68	13147.1	2991.68	16958.5	2991.68	12026	2992.68	22127.4	2991.68	20159	2991.68	13038.9
3007.14	3564.43	2992.97	12956.1	2992.97	16969.8	2992.97	12121.8	2993.97	22072.3	2992.97	20125.5	2992.97	13020.6
3008.43	3509.6	2994.26	13004.7	2994.26	16998.2	2994.26	12295.5	2995.26	22116.7	2994.26	20245.1	2994.26	13052.6
3009.73	3511.79	2995.56	13146.9	2995.56	17049.3	2995.56	12127.2	2996.56	22163.1	2995.56	20444.3	2995.56	13077
3011.02	3543.97	2996.85	13070.8	2996.85	17054.6	2996.85	12198.9	2997.85	22158.1	2996.85	20160.2	2996.85	13102.5
3012.31	3495.14	2998.14	13205.1	2998.14	17096.5	2998.14	12122.6	2999.14	22154.6	2998.14	20387.4	2998.14	13116.6
3013.6	3539.33	2999.43	12957.6	2999.43	17080.1	2999.43	12246.3	3000.43	22215.4	2999.43	20171.1	2999.43	13102.9
3014.89	3472.51	3000.72	12961.4	3000.72	17006.5	3000.72	12108	3001.72	22182.1	3000.72	20205.4	3000.72	13058.9
3016.18	3498.68	3002.01	13091.8	3002.01	16989.9	3002.01	12145.7	3003.01	22193.6	3002.01	20342.7	3002.01	13058.3
3017.47	3563.87	3003.3	13068.3	3003.3	17072	3003.3	12087.4	3004.3	22237.3	3003.3	20170.6	3003.3	13079.8
3018.76	3482.05	3004.59	13023.4	3004.59	17037.5	3004.59	12115.1	3005.59	22232.7	3004.59	20306.5	3004.59	13088.4
3020.05	3448.22	3005.88	12984.4	3005.88	17042.6	3005.88	12206.8	3006.88	22279.9	3005.88	20342.1	3005.88	13086.3
3021.34	3507.41	3007.17	13126.5	3007.17	17082.2	3007.17	12118.5	3008.17	22258.2	3007.17	20327.7	3007.17	13108
3022.63	3416.59	3008.46	13108.9	3008.46	17081.1	3008.46	12116.2	3009.46	22263.4	3008.46	20211.6	3008.46	13100.4
3023.91	3529.76	3009.74	13190.6	3009.74	17023.7	3009.74	12131.9	3010.74	22295.1	3009.74	20397.6	3009.74	13084.5
3025.2	3588.95	3011.03	13061.9	3011.03	17058.3	3011.03	12129.6	3012.03	22269.8	3011.03	20302.1	3011.03	13084.8
3026.49	3483.12	3012.32	13011.3	3012.32	17069.1	3012.32	12285.4	3013.32	22322.3	3012.32	20367.2	3012.32	13098.1
3027.78	3503.3	3013.61	12911.8	3013.61	17076	3013.61	12221.1	3014.61	22348.5	3013.61	20260	3013.61	13124.6
3029.07	3571.49	3014.9	13015	3014.9	17157.4	3014.9	12288.8	3015.9	22354.8	3014.9	20335.5	3014.9	13147.8
3030.36	3552.66	3016.19	13166.8	3016.19	17126.6	3016.19	12132.5	3017.19	22328.6	3016.19	20465.4	3016.19	13157
3031.64	3497.84	3017.47	13114.1	3017.47	17126.5	3017.47	12242.2	3018.47	22330.1	3017.47	20297.8	3017.47	13145.3
3032.93	3599.03	3018.76	13191.9	3018.76	17129.3	3018.76	12165.9	3019.76	22365.3	3018.76	20382	3018.76	13144.6
3034.22	3586.2	3020.05	13117.8	3020.05	17114.3	3020.05	12121.6	3021.05	22459.4	3020.05	20242.4	3020.05	13136.3
3035.5	3498.38	3021.33	13016.4	3021.33	17112	3021.33	12145.3	3022.33	22416.6	3021.33	20393	3021.33	13142.7
3036.79	3446.57	3022.62	13076.7	3022.62	17154.9	3022.62	12275	3023.62	22377.5	3022.62	20475.8	3022.62	13159.6
3038.08	3622.74	3023.91	13283.1	3023.91	17152.8	3023.91	12322.7	3024.91	22470	3023.91	20383.3	3023.91	13164.1
3039.36	3483.92	3025.19	13248	3025.19	17135.5	3025.19	12222.4	3026.19	22490.5	3025.19	20458.7	3025.19	13159.7
3040.65	3411.11	3026.48	13076.4	3026.48	17160.4	3026.48	12166.1	3027.48	22477.7	3026.48	20492.9	3026.48	13172.6
3041.93	3506.28	3027.76	12914.6	3027.76	17178.7	3027.76	12217.8	3028.76	22587.9	3027.76	20356.3	3027.76	13174
3043.22	3601.46	3029.05	13204.8	3029.05	17128.2	3029.05	12343.5	3030.05	22515.8	3029.05	20378.7	3029.05	13154.6
3044.5	3540.65	3030.33	13039.1	3030.33	17125.3	3030.33	12313.2	3031.33	22515.4	3030.33	20290.5	3030.33	13148.5
3045.79	3596.82	3031.62	13138.4	3031.62	17171.7	3031.62	12221	3032.62	22530.9	3031.62	20601.7	3031.62	13175
3047.07	3524	3032.9	13138.3	3032.9	17214.1	3032.9	12252.7	3033.9	22463.3	3032.9	20625.6	3032.9	13216.7
3048.36	3439.19	3034.19	13202.5	3034.19	17281.2	3034.19	12198.4	3035.19	22518.8	3034.19	20460.9	3034.19	13266.2
3049.64	3609.36	3035.47	13023.1	3035.47	17341.1	3035.47	12226.1	3036.47	22556	3035.47	20655.7	3035.47	13300.3
3050.93	3542.54	3036.76	13112.7	3036.76	17328.1	3036.76	12359.8	3037.76	22554.5	3036.76	20545.5	3036.76	13300
3052.21	3541.73	3038.04	13184.6	3038.04	17321.1	3038.04	12447.5	3039.04	22555.7	3038.04	20523.7	3038.04	13306.3
3053.49	3552.91	3039.32	13145.6	3039.32	17395.9	3039.32	12267.2	3040.32	22611.1	3039.32	20621.2	3039.32	13359.5
3054.09	3523.4	3039.92	13196.9	3039.92	17447.1	3039.92	12360.1	3040.92	22661.2	3039.92	20452.8	3039.92	13349.4
3055.38	3495.68	3041.21	13192.1	3041.21	17248.8	3041.21	12291.2	3042.21	22495.7	3041.21	20446.5	3041.21	13269.9
3056.67	3530.96	3042.5	13121.2	3042.5	17206.1	3042.5	12220.3	3043.5	22545	3042.5	20462.2	3042.5	13206.9
3057.96	3605.26	3043.79	13208	3043.79	17255.7	3043.79	12333.5	3044.79	22599.6	3043.79	20526.6	3043.79	13250.4
3059.25	3637.53	3045.08	13211.1	3045.08	17328.7	3045.08	12220.6	3046.08	22455.4	3045.08	20546.7	3045.08	13271.1
3060.54	3630.82	3046.37	13255.1	3046.37	17266.7	3046.37	12143.7	3047.37	22472.6	3046.37	20541.8	3046.37	13292.1
3061.83	3549.11	3047.66	13149	3047.66	17357.6	3047.66	12320.8	3048.66	22614.9	3047.66	20556	3047.66	13281.3
3063.11	3620.39	3048.94	13142.4	3048.94	17291.5	3048.94	12196	3049.94	22671.6	3048.94	20642.5	3048.94	13319.2
3064.4	3670.67	3050.23	13295.4	3050.23	17385.2	3050.23	12423.1	3051.23	22651.4	3050.23	20449	3050.23	13283.4
3065.69	3549.97	3051.52	13082.3	3051.52	17232.4	3051.52	12294.2	3052.52	22651.5	3051.52	20538.4	3051.52	13291.9
3066.98	3537.24	3052.81	13083.3	3052.81	17342.6	3052.81	12375.4	3053.81	22518.1	3052.81	20617.5	3052.81	13241.7
3068.26	3497.53	3054.09	13293	3054.09	17229.6	3054.09	12210.5	3055.09	22591.9	3054.09	20609.7	3054.09	13300.5
3069.55	3448.82	3055.38	13165.5	3055.38	17463.8	3055.38	12361.6	3056.38	22708.5	3055.38	20451.5	3055.38	13356.9
3070.84	3559.1	3056.67	13234.7	3056.67	17455.5	3056.67	12298.8	3057.67	22627.4	3056.67	20512.9	3056.67	13385.3
3072.12	3564.38	3057.95	13132.6	3057.95	17326	3057.95	12273.9	3058.95	22616.8	3057.95	20661.2	3057.95	13337
3073.41	3533.68	3059.24	13322.7	3059.24	17377	3059.24	12251	3060.24	22873.3	3059.24	20526.7	3059.24	13310.7
3074.7	3580.95	3060.53	13142.7	3060.53	17317.8	3060.53	12288.1	3061.53	22526.2	3060.53	20536.5	3060.53	13288.7
3075.98	3529.24	3061.81	13184.6	3061.81	17261.4	3061.81	12257.3	3062.81	22717.6	3061.81	20577.3	3061.81	13283.4
3077.27	3501.53	3063.1	13361	3063.1	17370.2	3063.1	12240.4	3064.1	22672.9	3063.1	20672.6	3063.1	13282.3
3078.55	3590.81	3064.38	13183	3064.38	17279.3	3064.38	12439.5	3065.38	22628.1	3064.38	20627.9	3064.38	13316.6
3079.84	3551.09	3065.67	13289.3	3065.67	17381.2	3065.67	12208.7	3066.67	22603.6	3065.67	20542	3065.67	13283
3081.12	3499.39	3066.95	13150.2	3066.95	17242.1	3066.95	12267.8	3067.95	22627.2	3066.95	20538.6	3066.95	13282.8
3082.41	3504.66	3068.24	13199.9	3068.24	17304.1	3068.24	12244.9	3069.24	22673.3	3068.24	20558.7	3068.24	13242.4
3083.69	3434.95	3069.52	13249.8	3069.52	17265.6	3069.52	12248	3070.52	22683	3069.52	20410.9	3069.52	13294.9
3084.98	3575.24	3070.81	13180.7	3070.81	17421.2	3070.81	12253.2	3071.81	22688.5	3070.81	20690.3	3070.81	13343.1
3086.26	3490.52	3072.09	13131.2	3072.09	17411.6	3072.09	12348.3	3073.09	22690.8	3072.09	20432.1	3072.09	13353.7
3087.55	3495.8	3073.38	13165.5	3073.38	17302.8	3073.38	12345.4	3074.38	22664.2	3073.38	20462.6	3073.38	13298.2
3088.83	3579.08	3074.66	13375	3074.66	17311	3074.66	12208.6	3075.66	22667.5	3074.66	20605	3074.66	13297.7
3090.11	3623.38	3075.94	13218.3	3075.94	17381.3	3075.94	12231.7	3076.94	22699.6	3075.94	20461.6	3075.94	13302.5
3091.39	3514.66	3077.22	13244.7	3077.22	17290.4	3077.22	12292.8	3078.22	22720	3077.22	20545.1	3077.22	13320.2
3092.68	3486.93	3078.51	13142.7	3078.51	17393.7	3078.51	12206	3079.51	22700.9	3078.51	20587.3	3078.51	13307.6
3093.96	3519.23	3079.79	13190.5	3079.79	17294.6	3079.79	12247.1	3080.79	22697.8	3079.79	20653.1	3079.79	13287.1
3095.24	3503.51	3081.07	13244.2	3081.07	17242.2	3081.07	12270.2	3082.07	22585.7	3081.07	20539.2	3081.07	13246.1
3096.53	3604.79	3082.36	13169.4	3082.36	17289	3082.36	12213.3	3083.36	22723.7	3082.36	20466.5	3082.36	13257.3
3097.81	3565.09	3083.64	13279.5	3083.64	17305.6	3083.64	12152.5	3084.64	22592.4	3083.64	20508.8	3083.64	13291.7
3099.09	3579.36	3084.92	13161.9	3084.92	17356.5	3084.92	12201.6	3085.92	22712.2	3084.92	20412.5	3084.92	13320.2
3100.37	3530.64	3086.2	13264.2	3086.2	17367.6	3086.2	12146.7	3087.2	22635.4	3086.2	20403.3	3086.2	13310.1
3101.65	3499.94	3087.48	13103.7	3087.48	17285	3087.48	12329.9	3088.48	22718.8	3087.48	20676.8	3087.48	13302.9
3102.93	3529.22	3088.76	13157.4	3088.76	17359.4	3088.76	12227	3089.76	22694.3	3088.76	20439.1	3088.76	13286.5
3104.21	3504.5	3090.04	13111.7	3090.04	17290.5	3090.04	12124.1	3091.04	22685.9	3090.04	20419.5	3090.04	13306.2
3105.5	3533.8	3091.33	13186.9	3091.33	17345.6	3091.33	12247.3	3092.33	22611.2	3091.33	20444.1	3091.33	13278.4
3106.78	3524.07	3092.61	13012.6	3092.61	17256.1	3092.61	12160.4	3093.61	22684	3092.61	20536.4	3092.61	13276.1
3108.06	3523.36	3093.89	13103.4	3093.89	17283.6	3093.89	12227.5	3094.89	22659.6	3093.89	20312	3093.89	13229.2
3109.34	3579.65	3095.17	13046	3095.17	17212.1	3095.17	12126.6	3096.17	22659.7	3095.17	20559	3095.17	13262.1
3110.62	3506.93	3096.45	13119.2	3096.45	17384.2	3096.45	12223.8	3097.45	22778.4	3096.45	20461.3	3096.45	13305.2
3111.9	3584.21	3097.73	13085.3	3097.73	17364.9	3097.73	12252.9	3098.73	22649.2	3097.73	20387.1	3097.73	13324.5
3113.18	3589.51	3099.01	13150.6	3099.01	17291.9	3099.01	12046	3100.01	22871.5	3099.01	20481	3099.01	13304.2
3114.45	3555.78	3100.28	13208.3	3100.28	17355.3	3100.28	12157.2	3101.28	22651.5	3100.28	20652.8	3100.28	13283.6
3115.73	3564.07	3101.56	13110	3101.56	17256.1	3101.56	12168.3	3102.56	22712.6	3101.56	20363.6	3101.56	13274.5
3117.01	3566.36	3102.84	13070.3	3102.84	17260.3	3102.84	12195.4	3103.84	22634.7	3102.84	20523.7	3102.84	13219.6
3118.29	3553.64	3104.12	13143.4	3104.12	17180.4	3104.12	12206.5	3105.12	22556.8	3104.12	20374.5	3104.12	13219.5
3119.57	3558.92	3105.4	12973.1	3105.4	17263.1	3105.4	12241.7	3106.4	22690.5	3105.4	20378.4	3105.4	13223.3
3120.85	3537.2	3106.68	13178.8	3106.68	17259	3106.68	12164.8	3107.68	22681	3106.68	20379.4	3106.68	13275.4
[truncated: 309 more rows]

## Sheet: Figure3e
5.0001	484	5.0001	8240	5.0001	2271	5.0001	3704	5.0001	6014	5.0001	7301
5.08562	434	5.08562	8234	5.08562	2278	5.08562	3675	5.08562	6019	5.08562	7230	5.0001	4619.29
5.17115	448	5.17115	8278	5.17115	2358	5.17115	3648	5.17115	5939	5.17115	7185	5.08562	4591.03
5.25667	474	5.25667	8229.33	5.25667	2260	5.25667	3645	5.25667	6002	5.25667	7163	5.17115	4562.85
5.34219	495	5.34219	8145.33	5.34219	2208	5.34219	3629	5.34219	5898	5.34219	7180	5.25667	4534.74
5.42771	481	5.42771	8101.33	5.42771	2224	5.42771	3545	5.42771	5858	5.42771	7131	5.34219	4506.72
5.51324	414	5.51324	8058.67	5.51324	2178	5.51324	3565	5.51324	5888	5.51324	7116	5.42771	4478.77
5.59876	491	5.59876	8092	5.59876	2153	5.59876	3566	5.59876	5879	5.59876	7124	5.51324	4431.1
5.68428	487	5.68428	8017.33	5.68428	2116	5.68428	3530	5.68428	5877	5.68428	7052	5.59876	4398.67
5.7698	427	5.7698	8010.67	5.7698	2147	5.7698	3453	5.7698	5797	5.7698	7099	5.68428	4389.09
5.85533	422	5.85533	8002.67	5.85533	2112	5.85533	3463	5.85533	5789	5.85533	7019	5.7698	4396.45
5.94085	444	5.94085	8112	5.94085	2081	5.94085	3461	5.94085	5754	5.94085	7033	5.85533	4402.38
6.02637	476	6.02637	8088	6.02637	2029	6.02637	3415	6.02637	5754	6.02637	6990	5.94085	4416.32
6.1119	409	6.1119	8090	6.1119	2060	6.1119	3429	6.1119	5731	6.1119	6985	6.02637	4423.89
6.19742	404	6.19742	8054	6.19742	1962	6.19742	3365	6.19742	5687	6.19742	6955	6.1119	4433.93
6.28294	429	6.28294	8078	6.28294	1950	6.28294	3367	6.28294	5699	6.28294	6953	6.19742	4427.33
6.36846	438	6.36846	8012	6.36846	1969	6.36846	3322	6.36846	5638	6.36846	6975	6.28294	4407.68
6.45399	442	6.45399	7986	6.45399	1893	6.45399	3325	6.45399	5690	6.45399	6966	6.36846	4371.49
6.53951	456	6.53951	7957	6.53951	1953	6.53951	3353	6.53951	5671	6.53951	6880	6.45399	4348.76
6.62503	469	6.62503	7938	6.62503	1889	6.62503	3255	6.62503	5659	6.62503	6888	6.53951	4323.37
6.71055	508	6.71055	7925	6.71055	1916	6.71055	3343	6.71055	5615	6.71055	6878	6.62503	4305.38
6.79608	538	6.79608	7946	6.79608	1932	6.79608	3286	6.79608	5622	6.79608	6885	6.71055	4293.13
6.8816	591	6.8816	7924	6.8816	1897	6.8816	3296	6.8816	5587	6.8816	6850	6.79608	4294.05
6.96712	653	6.96712	7952	6.96712	1875	6.96712	3255	6.96712	5593	6.96712	6786	6.8816	4302.94
7.05264	678	7.05264	7964	7.05264	1868	7.05264	3253	7.05264	5561	7.05264	6875	6.96712	4308.71
7.13817	700	7.13817	7957	7.13817	1840	7.13817	3263	7.13817	5541	7.13817	6807	7.05264	4306.32
7.22369	729	7.22369	7970	7.22369	1849	7.22369	3218	7.22369	5593	7.22369	6789	7.13817	4307.18
7.30921	751	7.30921	7907	7.30921	1776	7.30921	3277	7.30921	5536	7.30921	6778	7.22369	4304.84
7.39474	760	7.39474	7916	7.39474	1820	7.39474	3193	7.39474	5549	7.39474	6789	7.30921	4310.24
7.48026	788	7.48026	7974	7.48026	1801	7.48026	3178	7.48026	5555	7.48026	6805	7.39474	4306.98
7.56578	803	7.56578	7954	7.56578	1817	7.56578	3174	7.56578	5551	7.56578	6760	7.48026	4303.31
7.6513	812	7.6513	7966	7.6513	1823	7.6513	3251	7.6513	5462	7.6513	6735	7.56578	4300.88
7.73683	878	7.73683	7914	7.73683	1841	7.73683	3303	7.73683	5439	7.73683	6758	7.6513	4296.64
7.82235	809	7.82235	7920	7.82235	1872	7.82235	3269	7.82235	5488	7.82235	6747	7.73683	4298.61
7.90787	788	7.90787	7926	7.90787	1728	7.90787	3156	7.90787	5477	7.90787	6701	7.82235	4292.05
7.99339	726	7.99339	7930	7.99339	1758	7.99339	3162	7.99339	5494	7.99339	6751	7.90787	4295.21
8.07892	649	8.07892	7958	8.07892	1747	8.07892	3154	8.07892	5456	8.07892	6719	7.99339	4297.07
8.16444	628	8.16444	7968	8.16444	1732	8.16444	3119	8.16444	5437	8.16444	6768	8.07892	4313.3
8.24996	605	8.24996	8006	8.24996	1737	8.24996	3094	8.24996	5452	8.24996	6709	8.16444	4328.01
8.33549	586	8.33549	7932	8.33549	1678	8.33549	3074	8.33549	5469	8.33549	6711	8.24996	4336.65
8.42101	570	8.42101	8016	8.42101	1715	8.42101	3060	8.42101	5380	8.42101	6666	8.33549	4327.96
8.50653	552	8.50653	7912	8.50653	1680	8.50653	3086	8.50653	5413	8.50653	6700	8.42101	4309.99
8.59205	539	8.59205	7910	8.59205	1687	8.59205	3072	8.59205	5464	8.59205	6651	8.50653	4295.82
8.67758	521	8.67758	7834	8.67758	1665	8.67758	3064	8.67758	5390	8.67758	6636	8.59205	4269.28
8.7631	550	8.7631	7872	8.7631	1685	8.7631	3059	8.7631	5404	8.7631	6648	8.67758	4243.21
8.84862	530	8.84862	7890	8.84862	1680	8.84862	3041	8.84862	5395	8.84862	6644	8.7631	4224.88
8.93414	518	8.93414	7786	8.93414	1666	8.93414	3043	8.93414	5411	8.93414	6592	8.84862	4199.57
9.01967	479	9.01967	7832	9.01967	1649	9.01967	3079	9.01967	5358	9.01967	6603	8.93414	4202.13
9.10519	466	9.10519	7820	9.10519	1688	9.10519	3024	9.10519	5381	9.10519	6617	9.01967	4197.6
9.19071	473	9.19071	7826	9.19071	1677	9.19071	3016	9.19071	5370	9.19071	6583	9.10519	4196.02
9.27624	501	9.27624	7850	9.27624	1664	9.27624	3022	9.27624	5391	9.27624	6624	9.19071	4184.4
9.36176	447	9.36176	7784	9.36176	1681	9.36176	3051	9.36176	5377	9.36176	6562	9.27624	4171.94
9.44728	434	9.44728	7772	9.44728	1632	9.44728	3003	9.44728	5325	9.44728	6616	9.36176	4163.71
9.5328	463	9.5328	7754	9.5328	1655	9.5328	3014	9.5328	5357	9.5328	6604	9.44728	4142.84
9.61833	453	9.61833	7724	9.61833	1631	9.61833	3035	9.61833	5385	9.61833	6601	9.5328	4132.41
9.70385	468	9.70385	7736	9.70385	1667	9.70385	2967	9.70385	5346	9.70385	6583	9.61833	4114.24
9.78937	450	9.78937	7748	9.78937	1629	9.78937	2979	9.78937	5364	9.78937	6575	9.70385	4094.11
9.87489	425	9.87489	7748	9.87489	1649	9.87489	2990	9.87489	5342	9.87489	6573	9.78937	4099.09
9.96042	445	9.96042	7690	9.96042	1646	9.96042	3021	9.96042	5344	9.96042	6558	9.87489	4106.66
10.0459	428	10.0459	7734	10.0459	1645	10.0459	2986	10.0459	5351	10.0459	6543	9.96042	4122.21
10.1315	457	10.1315	7824	10.1315	1644	10.1315	2974	10.1315	5336	10.1315	6572	10.0459	4120.38
10.217	423	10.217	7768	10.217	1605	10.217	2984	10.217	5366	10.217	6587	10.1315	4112
10.3025	424	10.3025	7740	10.3025	1618	10.3025	2993	10.3025	5324	10.3025	6579	10.217	4119.08
10.388	425	10.388	7650	10.388	1662	10.388	3035	10.388	5347	10.388	6584	10.3025	4111.68
10.4736	431	10.4736	7740	10.4736	1642	10.4736	2965	10.4736	5353	10.4736	6586	10.388	4111.11
10.5591	427	10.5591	7778	10.5591	1639	10.5591	2992	10.5591	5343	10.5591	6551	10.4736	4083.7
10.6446	416	10.6446	7644	10.6446	1655	10.6446	2990	10.6446	5315	10.6446	6584	10.5591	4073.57
10.7301	447	10.7301	7724	10.7301	1611	10.7301	2986	10.7301	5349	10.7301	6570	10.6446	4074.65
10.8156	438	10.8156	7654	10.8156	1625	10.8156	2999	10.8156	5334	10.8156	6563	10.7301	4084.87
10.9012	423	10.9012	7778	10.9012	1664	10.9012	2971	10.9012	5324	10.9012	6526	10.8156	4086.42
10.9867	418	10.9867	7684	10.9867	1626	10.9867	2984	10.9867	5362	10.9867	6559	10.9012	4064.51
11.0722	410	11.0722	7720	11.0722	1645	11.0722	2995	11.0722	5336	11.0722	6561	10.9867	4060.19
11.1577	413	11.1577	7634	11.1577	1634	11.1577	2971	11.1577	5349	11.1577	6576	11.0722	4073.46
11.2433	427	11.2433	7662	11.2433	1607	11.2433	2985	11.2433	5327	11.2433	6541	11.1577	4064.73
11.3288	446	11.3288	7740	11.3288	1604	11.3288	2955	11.3288	5350	11.3288	6610	11.2433	4070.01
11.4143	450	11.4143	7716	11.4143	1634	11.4143	2975	11.4143	5304	11.4143	6563	11.3288	4058.78
11.4998	443	11.4998	7668	11.4998	1635	11.4998	2971	11.4998	5339	11.4998	6566	11.4143	4060.98
11.5853	401	11.5853	7696	11.5853	1622	11.5853	2985	11.5853	5351	11.5853	6543	11.4998	4052.88
11.6709	425	11.6709	7638	11.6709	1615	11.6709	2999	11.6709	5332	11.6709	6536	11.5853	4052.05
11.7564	403	11.7564	7640	11.7564	1601	11.7564	2969	11.7564	5309	11.7564	6572	11.6709	4041.29
11.8419	417	11.8419	7658	11.8419	1590	11.8419	2964	11.8419	5331	11.8419	6572	11.7564	4026.77
11.9274	404	11.9274	7672	11.9274	1595	11.9274	2969	11.9274	5325	11.9274	6549	11.8419	4031.81
12.013	433	12.013	7676	12.013	1617	12.013	2959	12.013	5326	12.013	6554	11.9274	4033.71
12.0985	416	12.0985	7660	12.0985	1586	12.0985	2969	12.0985	5312	12.0985	6590	12.013	4041.17
12.184	446	12.184	7692	12.184	1608	12.184	2967	12.184	5339	12.184	6560	12.0985	4048.5
12.2695	416	12.2695	7642	12.2695	1608	12.2695	2947	12.2695	5317	12.2695	6564	12.184	4037.98
12.3551	427	12.3551	7688	12.3551	1629	12.3551	2960	12.3551	5310	12.3551	6543	12.2695	4026.38
12.4406	414	12.4406	7606	12.4406	1613	12.4406	2932	12.4406	5343	12.4406	6543	12.3551	4008.52
12.5261	443	12.5261	7606	12.5261	1614	12.5261	2941	12.5261	5318	12.5261	6582	12.4406	4006.86
12.6116	407	12.6116	7678	12.6116	1612	12.6116	2943	12.6116	5321	12.6116	6621	12.5261	4042.67
12.6971	416	12.6971	7702	12.6971	1629	12.6971	2990	12.6971	5367	12.6971	6652	12.6116	4087.55
12.7827	370	12.7827	7854	12.7827	1645	12.7827	3026	12.7827	5384	12.7827	6682	12.6971	4121.88
12.8682	413	12.8682	7920	12.8682	1726	12.8682	3135	12.8682	5428	12.8682	6740	12.7827	4131
12.9537	459	12.9537	7748	12.9537	1656	12.9537	3056	12.9537	5390	12.9537	6620	12.8682	4136.92
13.0392	393	13.0392	7604	13.0392	1617	13.0392	2961	13.0392	5295	13.0392	6558	12.9537	4116.3
13.1248	400	13.1248	7598	13.1248	1565	13.1248	2970	13.1248	5330	13.1248	6533	13.0392	4082.16
13.2103	430	13.2103	7634	13.2103	1572	13.2103	2970	13.2103	5333	13.2103	6515	13.1248	4036.01
13.2958	418	13.2958	7618	13.2958	1592	13.2958	2930	13.2958	5331	13.2958	6518	13.2103	3995.62
13.3813	397	13.3813	7636	13.3813	1536	13.3813	2965	13.3813	5282	13.3813	6488	13.2958	3971.09
13.4668	416	13.4668	7592	13.4668	1606	13.4668	2956	13.4668	5295	13.4668	6518	13.3813	3985.47
13.5524	390	13.5524	7648	13.5524	1576	13.5524	2941	13.5524	5307	13.5524	6537	13.4668	3993.74
13.6379	421	13.6379	7564	13.6379	1554	13.6379	2940	13.6379	5332	13.6379	6490	13.5524	3984.58
13.7234	406	13.7234	7624	13.7234	1593	13.7234	2935	13.7234	5280	13.7234	6510	13.6379	3975.04
13.8089	391	13.8089	7566	13.8089	1557	13.8089	2888	13.8089	5301	13.8089	6530	13.7234	3976.43
13.8945	428	13.8945	7580	13.8945	1601	13.8945	2898	13.8945	5298	13.8945	6487	13.8089	3963.98
13.98	458	13.98	7612	13.98	1539	13.98	2915	13.98	5271	13.98	6512	13.8945	3972.02
14.0655	483	14.0655	7606	14.0655	1537	14.0655	2902	14.0655	5279	14.0655	6498	13.98	3964.13
14.151	494	14.151	7544	14.151	1594	14.151	2931	14.151	5260	14.151	6469	14.0655	3971.15
14.2366	528	14.2366	7646	14.2366	1542	14.2366	2911	14.2366	5290	14.2366	6514	14.151	3956.16
14.3221	553	14.3221	7528	14.3221	1559	14.3221	2872	14.3221	5280	14.3221	6506	14.2366	3957.31
14.4076	583	14.4076	7586	14.4076	1589	14.4076	2983	14.4076	5285	14.4076	6511	14.3221	3954.2
14.4931	547	14.4931	7534	14.4931	1548	14.4931	2914	14.4931	5263	14.4931	6480	14.4076	3956.1
14.5786	527	14.5786	7628	14.5786	1584	14.5786	2894	14.5786	5259	14.5786	6513	14.4931	3960.02
14.6642	460	14.6642	7606	14.6642	1561	14.6642	2902	14.6642	5268	14.6642	6499	14.5786	3961.05
14.7497	412	14.7497	7604	14.7497	1565	14.7497	2877	14.7497	5287	14.7497	6449	14.6642	3961.47
14.8352	369	14.8352	7566	14.8352	1556	14.8352	2895	14.8352	5275	14.8352	6497	14.7497	3976.23
14.9207	385	14.9207	7578	14.9207	1544	14.9207	2904	14.9207	5286	14.9207	6492	14.8352	3974.51
15.0063	383	15.0063	7632	15.0063	1560	15.0063	2919	15.0063	5253	15.0063	6481	14.9207	3977.19
15.0918	403	15.0918	7582	15.0918	1586	15.0918	2893	15.0918	5264	15.0918	6493	15.0063	3962.25
15.1773	385	15.1773	7578	15.1773	1559	15.1773	2912	15.1773	5261	15.1773	6505	15.0918	3959.96
15.2628	405	15.2628	7572	15.2628	1560	15.2628	2894	15.2628	5279	15.2628	6496	15.1773	3953.17
15.3483	386	15.3483	7548	15.3483	1537	15.3483	2911	15.3483	5283	15.3483	6496	15.2628	3956.04
15.4339	405	15.4339	7584	15.4339	1563	15.4339	2874	15.4339	5258	15.4339	6481	15.3483	3953.48
15.5194	381	15.5194	7572	15.5194	1575	15.5194	2919	15.5194	5244	15.5194	6489	15.4339	3950.16
15.6049	386	15.6049	7622	15.6049	1571	15.6049	2896	15.6049	5313	15.6049	6480	15.5194	3959.45
15.6904	411	15.6904	7584	15.6904	1565	15.6904	2868	15.6904	5281	15.6904	6499	15.6049	3961.4
15.776	394	15.776	7588	15.776	1548	15.776	2895	15.776	5251	15.776	6478	15.6904	3968.62
15.8615	416	15.8615	7602	15.8615	1547	15.8615	2902	15.8615	5324	15.8615	6482	15.776	3975.28
15.947	418	15.947	7588	15.947	1572	15.947	2883	15.947	5264	15.947	6488	15.8615	3978.93
16.0325	408	16.0325	7634	16.0325	1561	16.0325	2921	16.0325	5272	16.0325	6487	15.947	3985.42
16.1181	379	16.1181	7618	16.1181	1581	16.1181	2883	16.1181	5267	16.1181	6481	16.0325	3982.3
16.2036	430	16.2036	7628	16.2036	1563	16.2036	2907	16.2036	5285	16.2036	6467	16.1181	3995.6
16.2891	406	16.2891	7614	16.2891	1567	16.2891	2889	16.2891	5278	16.2891	6466	16.2036	3996.7
16.3746	444	16.3746	7602	16.3746	1566	16.3746	2899	16.3746	5294	16.3746	6487	16.2891	3995.17
16.4601	400	16.4601	7656	16.4601	1555	16.4601	2918	16.4601	5288	16.4601	6471	16.3746	3996.57
16.5457	409	16.5457	7582	16.5457	1610	16.5457	2899	16.5457	5305	16.5457	6466	16.4601	3991.41
16.6312	392	16.6312	7618	16.6312	1593	16.6312	2900	16.6312	5287	16.6312	6490	16.5457	3990.87
16.7167	431	16.7167	7628	16.7167	1561	16.7167	2918	16.7167	5279	16.7167	6484	16.6312	3978.86
16.8022	434	16.8022	7604	16.8022	1576	16.8022	2903	16.8022	5270	16.8022	6479	16.7167	3986.11
16.8878	404	16.8878	7612	16.8878	1620	16.8878	2937	16.8878	5296	16.8878	6499	16.8022	3999.59
16.9733	419	16.9733	7616	16.9733	1614	16.9733	2936	16.9733	5309	16.9733	6515	16.8878	4006.37
17.0588	429	17.0588	7746	17.0588	1618	17.0588	2928	17.0588	5330	17.0588	6520	16.9733	4032.59
17.1443	465	17.1443	7696	17.1443	1611	17.1443	2894	17.1443	5317	17.1443	6527	17.0588	4047.2
17.2298	444	17.2298	7668	17.2298	1608	17.2298	2933	17.2298	5312	17.2298	6535	17.1443	4053.75
17.3154	461	17.3154	7728	17.3154	1614	17.3154	2890	17.3154	5304	17.3154	6502	17.2298	4064.96
17.4009	447	17.4009	7666	17.4009	1628	17.4009	2930	17.4009	5331	17.4009	6482	17.3154	4070.51
17.4864	453	17.4864	7654	17.4864	1652	17.4864	2929	17.4864	5298	17.4864	6497	17.4009	4073.16
17.5719	421	17.5719	7724	17.5719	1652	17.5719	2946	17.5719	5318	17.5719	6529	17.4864	4056.91
17.6575	455	17.6575	7702	17.6575	1617	17.6575	2897	17.6575	5319	17.6575	6554	17.5719	4057.61
17.743	458	17.743	7684	17.743	1620	17.743	2930	17.743	5333	17.743	6501	17.6575	4049.54
17.8285	488	17.8285	7626	17.8285	1617	17.8285	2958	17.8285	5315	17.8285	6468	17.743	4040.57
17.914	454	17.914	7678	17.914	1624	17.914	2912	17.914	5329	17.914	6510	17.8285	4049.04
17.9996	459	17.9996	7668	17.9996	1608	17.9996	2945	17.9996	5314	17.9996	6506	17.914	4054.48
18.0851	507	18.0851	7730	18.0851	1597	18.0851	2941	18.0851	5319	18.0851	6500	17.9996	4062.86
18.1706	541	18.1706	7758	18.1706	1592	18.1706	2935	18.1706	5334	18.1706	6514	18.0851	4084.62
18.2561	624	18.2561	7754	18.2561	1622	18.2561	2962	18.2561	5341	18.2561	6500	18.1706	4103.53
18.3416	554	18.3416	7776	18.3416	1648	18.3416	2924	18.3416	5331	18.3416	6530	18.2561	4131.37
18.4272	474	18.4272	7758	18.4272	1649	18.4272	2937	18.4272	5349	18.4272	6505	18.3416	4129.05
18.5127	499	18.5127	7742	18.5127	1649	18.5127	2914	18.5127	5323	18.5127	6517	18.4272	4127.01
18.5982	520	18.5982	7774	18.5982	1627	18.5982	2955	18.5982	5343	18.5982	6526	18.5127	4114.95
18.6837	555	18.6837	7664	18.6837	1630	18.6837	2890	18.6837	5355	18.6837	6535	18.5982	4112.37
18.7693	513	18.7693	7752	18.7693	1644	18.7693	2954	18.7693	5341	18.7693	6512	18.6837	4105.47
18.8548	508	18.8548	7748	18.8548	1685	18.8548	2963	18.8548	5323	18.8548	6498	18.7693	4103.1
18.9403	509	18.9403	7770	18.9403	1661	18.9403	2958	18.9403	5368	18.9403	6525	18.8548	4105.67
19.0258	540	19.0258	7720	19.0258	1673	19.0258	2951	19.0258	5375	19.0258	6540	18.9403	4111.38
19.1113	490	19.1113	7778	19.1113	1661	19.1113	2953	19.1113	5376	19.1113	6523	19.0258	4129.03
19.1969	520	19.1969	7770	19.1969	1667	19.1969	2960	19.1969	5397	19.1969	6573	19.1113	4136.19
19.2824	505	19.2824	7800	19.2824	1668	19.2824	2973	19.2824	5352	19.2824	6560	19.1969	4145.59
19.3679	534	19.3679	7824	19.3679	1665	19.3679	2958	19.3679	5373	19.3679	6561	19.2824	4152.25
19.4534	567	19.4534	7734	19.4534	1664	19.4534	2946	19.4534	5415	19.4534	6558	19.3679	4159.44
19.539	598	19.539	7886	19.539	1644	19.539	2974	19.539	5349	19.539	6526	19.4534	4174.03
19.6245	545	19.6245	7770	19.6245	1668	19.6245	2989	19.6245	5365	19.6245	6542	19.539	4182.41
19.71	531	19.71	7842	19.71	1692	19.71	2979	19.71	5380	19.71	6569	19.6245	4192.36
19.7955	571	19.7955	7860	19.7955	1668	19.7955	2999	19.7955	5402	19.7955	6585	19.71	4188.21
19.881	607	19.881	7848	19.881	1664	19.881	3010	19.881	5393	19.881	6565	19.7955	4197.44
19.9666	592	19.9666	7818	19.9666	1667	19.9666	2982	19.9666	5417	19.9666	6589	19.881	4216.11
20.0521	576	20.0521	7814	20.0521	1698	20.0521	2957	20.0521	5395	20.0521	6590	19.9666	4211.26
20.1376	585	20.1376	7912	20.1376	1703	20.1376	2995	20.1376	5394	20.1376	6580	20.0521	4209.54
20.2231	592	20.2231	7860	20.2231	1684	20.2231	3005	20.2231	5422	20.2231	6576	20.1376	4196.21
20.3087	605	20.3087	7792	20.3087	1679	20.3087	3016	20.3087	5404	20.3087	6573	20.2231	4198.12
20.3942	621	20.3942	7790	20.3942	1730	20.3942	2995	20.3942	5434	20.3942	6594	20.3087	4214.61
20.4797	582	20.4797	7910	20.4797	1736	20.4797	3009	20.4797	5433	20.4797	6581	20.3942	4234.43
20.5652	617	20.5652	7946	20.5652	1736	20.5652	3013	20.5652	5460	20.5652	6592	20.4797	4245.24
20.6508	622	20.6508	7950	20.6508	1735	20.6508	3003	20.6508	5432	20.6508	6597	20.5652	4248.88
20.7363	590	20.7363	7912	20.7363	1709	20.7363	3043	20.7363	5477	20.7363	6631	20.6508	4272.57
20.8218	624	20.8218	7894	20.8218	1747	20.8218	3047	20.8218	5433	20.8218	6654	20.7363	4292.51
20.9073	604	20.9073	7926	20.9073	1735	20.9073	3004	20.9073	5432	20.9073	6620	20.8218	4301.19
20.9928	634	20.9928	7974	20.9928	1733	20.9928	3023	20.9928	5456	20.9928	6606	20.9073	4299.63
21.0784	655	21.0784	7962	21.0784	1754	21.0784	3059	21.0784	5449	21.0784	6657	20.9928	4304.13
21.1639	659	21.1639	7986	21.1639	1769	21.1639	3098	21.1639	5482	21.1639	6735	21.0784	4314.59
21.2494	651	21.2494	7986	21.2494	1802	21.2494	3078	21.2494	5497	21.2494	6689	21.1639	4340.34
21.3349	640	21.3349	7982	21.3349	1728	21.3349	3070	21.3349	5493	21.3349	6661	21.2494	4353.77
21.4205	612	21.4205	8020	21.4205	1792	21.4205	3107	21.4205	5467	21.4205	6659	21.3349	4358.22
21.506	660	21.506	8058	21.506	1837	21.506	3140	21.506	5526	21.506	6672	21.4205	4355.86
21.5915	613	21.5915	7980	21.5915	1859	21.5915	3193	21.5915	5557	21.5915	6677	21.506	4373.28
21.677	638	21.677	8020	21.677	1862	21.677	3134	21.677	5585	21.677	6705	21.5915	4383.5
21.7625	638	21.7625	8042	21.7625	1825	21.7625	3099	21.7625	5492	21.7625	6692	21.677	4402.61
21.8481	659	21.8481	8128	21.8481	1775	21.8481	3065	21.8481	5538	21.8481	6656	21.7625	4412.11
21.9336	680	21.9336	8046	21.9336	1749	21.9336	3079	21.9336	5501	21.9336	6644	21.8481	4407.27
22.0191	667	22.0191	8078	22.0191	1793	22.0191	3074	22.0191	5500	22.0191	6669	21.9336	4400.86
22.1046	661	22.1046	7998	22.1046	1769	22.1046	3099	22.1046	5479	22.1046	6645	22.0191	4416.03
22.1902	644	22.1902	8000	22.1902	1764	22.1902	3074	22.1902	5447	22.1902	6659	22.1046	4406.32
22.2757	637	22.2757	8050	22.2757	1785	22.2757	3099	22.2757	5526	22.2757	6679	22.1902	4388.39
22.3612	678	22.3612	8098	22.3612	1771	22.3612	3068	22.3612	5519	22.3612	6658	22.2757	4370.17
22.4467	663	22.4467	7966	22.4467	1795	22.4467	3094	22.4467	5500	22.4467	6681	22.3612	4378.93
22.5323	740	22.5323	8004	22.5323	1807	22.5323	3065	22.5323	5512	22.5323	6646	22.4467	4383.69
22.6178	642	22.6178	8064	22.6178	1783	22.6178	3049	22.6178	5520	22.6178	6680	22.5323	4404.83
22.7033	683	22.7033	8120	22.7033	1818	22.7033	3097	22.7033	5540	22.7033	6673	22.6178	4427.49
22.7888	654	22.7888	8094	22.7888	1836	22.7888	3087	22.7888	5543	22.7888	6676	22.7033	4431.22
22.8743	708	22.8743	8132	22.8743	1812	22.8743	3150	22.8743	5484	22.8743	6662	22.7888	4436.46
22.9599	670	22.9599	8112	22.9599	1824	22.9599	3136	22.9599	5514	22.9599	6662	22.8743	4447.53
23.0454	690	23.0454	8004	23.0454	1809	23.0454	3045	23.0454	5507	23.0454	6658	22.9599	4440.73
23.1309	654	23.1309	8070	23.1309	1811	23.1309	3130	23.1309	5536	23.1309	6688	23.0454	4436.03
23.2164	660	23.2164	8086	23.2164	1873	23.2164	3160	23.2164	5565	23.2164	6666	23.1309	4437.58
23.302	696	23.302	8134	23.302	1868	23.302	3116	23.302	5572	23.302	6710	23.2164	4443.99
23.3875	715	23.3875	8160	23.3875	1803	23.3875	3091	23.3875	5492	23.3875	6675	23.302	4455.55
23.473	706	23.473	8150	23.473	1821	23.473	3127	23.473	5572	23.473	6700	23.3875	4487.86
23.5585	713	23.5585	8146	23.5585	1823	23.5585	3141	23.5585	5505	23.5585	6709	23.473	4519.12
23.644	694	23.644	8212	23.644	1819	23.644	3126	23.644	5506	23.644	6777	23.5585	4532.42
23.7296	708	23.7296	8228	23.7296	1849	23.7296	3092	23.7296	5554	23.7296	6646	23.644	4530.67
23.8151	686	23.8151	8158	23.8151	1821	23.8151	3165	23.8151	5567	23.8151	6694	23.7296	4522.31
23.9006	695	23.9006	8158	23.9006	1855	23.9006	3159	23.9006	5529	23.9006	6721	23.8151	4524.29
23.9861	697	23.9861	8104	23.9861	1912	23.9861	3104	23.9861	5555	23.9861	6683	23.9006	4519.35
24.0717	697	24.0717	8178	24.0717	1854	24.0717	3142	24.0717	5577	24.0717	6727	23.9861	4508.03
24.1572	707	24.1572	8204	24.1572	1902	24.1572	3164	24.1572	5616	24.1572	6726	24.0717	4500.31
24.2427	706	24.2427	8130	24.2427	1883	24.2427	3154	24.2427	5602	24.2427	6736	24.1572	4507.64
24.3282	699	24.3282	8178	24.3282	1867	24.3282	3160	24.3282	5608	24.3282	6740	24.2427	4530.16
24.4138	651	24.4138	8236	24.4138	1908	24.4138	3205	24.4138	5608	24.4138	6740	24.3282	4544.41
24.4993	712	24.4993	8234	24.4993	1873	24.4993	3168	24.4993	5610	24.4993	6745	24.4138	4551.31
24.5848	701	24.5848	8232	24.5848	1909	24.5848	3134	24.5848	5664	24.5848	6773	24.4993	4545.24
24.6703	694	24.6703	8194	24.6703	1880	24.6703	3191	24.6703	5589	24.6703	6808	24.5848	4558.56
24.7558	671	24.7558	8208	24.7558	1932	24.7558	3198	24.7558	5679	24.7558	6796	24.6703	4588.71
24.8414	704	24.8414	8288	24.8414	1922	24.8414	3226	24.8414	5694	24.8414	6791	24.7558	4610.58
24.9269	696	24.9269	8388	24.9269	1966	24.9269	3189	24.9269	5709	24.9269	6857	24.8414	4641.87
25.0124	737	25.0124	8398	25.0124	2005	25.0124	3264	25.0124	5702	25.0124	6922	24.9269	4672.37
25.0979	722	25.0979	8386	25.0979	2030	25.0979	3264	25.0979	5708	25.0979	6861	25.0124	4713.07
25.1835	691	25.1835	8406	25.1835	1981	25.1835	3298	25.1835	5707	25.1835	6867	25.0979	4735.07
25.269	730	25.269	8354	25.269	2014	25.269	3225	25.269	5676	25.269	6884	25.1835	4728.66
25.3545	742	25.3545	8400	25.3545	1965	25.3545	3204	25.3545	5678	25.3545	6825	25.269	4721.98
25.44	640	25.44	8270	25.44	1921	25.44	3171	25.44	5661	25.44	6789	25.3545	4698.15
25.5255	657	25.5255	8290	25.5255	1944	25.5255	3188	25.5255	5625	25.5255	6795	25.44	4662.58
25.6111	665	25.6111	8352	25.6111	1908	25.6111	3190	25.6111	5620	25.6111	6766	25.5255	4641.05
25.6966	669	25.6966	8186	25.6966	1959	25.6966	3163	25.6966	5651	25.6966	6806	25.6111	4609.04
25.7821	692	25.7821	8172	25.7821	1922	25.7821	3168	25.7821	5646	25.7821	6800	25.6966	4588.14
25.8676	710	25.8676	8274	25.8676	1996	25.8676	3287	25.8676	5688	25.8676	6904	25.7821	4566.78
25.9532	654	25.9532	8166	25.9532	1907	25.9532	3168	25.9532	5606	25.9532	6831	25.8676	4566.92
26.0387	689	26.0387	8224	26.0387	1885	26.0387	3158	26.0387	5563	26.0387	6747	25.9532	4560.94
26.1242	708	26.1242	8208	26.1242	1876	26.1242	3153	26.1242	5590	26.1242	6750	26.0387	4547.53
26.2097	688	26.2097	8216	26.2097	1901	26.2097	3166	26.2097	5555	26.2097	6736	26.1242	4547.33
26.2953	694	26.2953	8168	26.2953	1865	26.2953	3158	26.2953	5557	26.2953	6763	26.2097	4529.69
26.3808	670	26.3808	8082	26.3808	1851	26.3808	3129	26.3808	5540	26.3808	6702	26.2953	4502.38
26.4663	667	26.4663	8114	26.4663	1880	26.4663	3132	26.4663	5535	26.4663	6713	26.3808	4504.74
26.5518	668	26.5518	8122	26.5518	1829	26.5518	3140	26.5518	5583	26.5518	6753	26.4663	4476.21
26.6373	670	26.6373	8108	26.6373	1820	26.6373	3087	26.6373	5582	26.6373	6732	26.5518	4452.43
26.7229	674	26.7229	8128	26.7229	1879	26.7229	3110	26.7229	5532	26.7229	6735	26.6373	4436.54
26.8084	627	26.8084	7970	26.8084	1823	26.8084	3137	26.8084	5514	26.8084	6737	26.7229	4418.68
26.8939	657	26.8939	8038	26.8939	1884	26.8939	3089	26.8939	5589	26.8939	6708	26.8084	4415.62
26.9794	657	26.9794	8054	26.9794	1825	26.9794	3157	26.9794	5550	26.9794	6745	26.8939	4397.13
27.065	678	27.065	8004	27.065	1862	27.065	3108	27.065	5584	27.065	6744	26.9794	4394.6
27.1505	721	27.1505	8094	27.1505	1782	27.1505	3175	27.1505	5540	27.1505	6742	27.065	4391
27.236	678	27.236	8016	27.236	1838	27.236	3117	27.236	5575	27.236	6742	27.1505	4384.56
27.3215	686	27.3215	8070	27.3215	1840	27.3215	3141	27.3215	5555	27.3215	6711	27.236	4390.08
27.407	631	27.407	7984	27.407	1824	27.407	3089	27.407	5531	27.407	6715	27.3215	4391.86
27.4926	604	27.4926	8004	27.4926	1798	27.4926	3073	27.4926	5524	27.4926	6688	27.407	4398.98
27.5781	659	27.5781	8066	27.5781	1828	27.5781	3080	27.5781	5542	27.5781	6662	27.4926	4399.41
27.6636	665	27.6636	8114	27.6636	1816	27.6636	3094	27.6636	5542	27.6636	6694	27.5781	4386.58
27.7491	687	27.7491	8016	27.7491	1788	27.7491	3071	27.7491	5534	27.7491	6719	27.6636	4393.39
27.8347	726	27.8347	7972	27.8347	1774	27.8347	3087	27.8347	5504	27.8347	6673	27.7491	4383.04
27.9202	753	27.9202	8002	27.9202	1780	27.9202	3152	27.9202	5520	27.9202	6666	27.8347	4375.42
28.0057	784	28.0057	8032	28.0057	1765	28.0057	3093	28.0057	5508	28.0057	6662	27.9202	4367.68
28.0912	808	28.0912	7966	28.0912	1819	28.0912	3071	28.0912	5517	28.0912	6698	28.0057	4357.13
28.1768	819	28.1768	8008	28.1768	1772	28.1768	3126	28.1768	5577	28.1768	6678	28.0912	4365.83
28.2623	666	28.2623	8082	28.2623	1883	28.2623	3181	28.2623	5593	28.2623	6754	28.1768	4385.31
28.3478	688	28.3478	8030	28.3478	1864	28.3478	3074	28.3478	5512	28.3478	6627	28.2623	4389.63
28.4333	662	28.4333	8056	28.4333	1774	28.4333	3066	28.4333	5520	28.4333	6637	28.3478	4386.06
28.5188	643	28.5188	7968	28.5188	1764	28.5188	3072	28.5188	5518	28.5188	6626	28.4333	4368.14
28.6044	637	28.6044	7938	28.6044	1743	28.6044	3099	28.6044	5514	28.6044	6657	28.5188	4338.36
28.6899	637	28.6899	7940	28.6899	1746	28.6899	3059	28.6899	5514	28.6899	6669	28.6044	4310.27
28.7754	654	28.7754	7862	28.7754	1733	28.7754	3029	28.7754	5511	28.7754	6667	28.6899	4279.43
28.8609	615	28.8609	7896	28.8609	1787	28.8609	3068	28.8609	5477	28.8609	6637	28.7754	4289.04
28.9465	644	28.9465	8026	28.9465	1763	28.9465	3041	28.9465	5485	28.9465	6626	28.8609	4310.13
29.032	663	29.032	7990	29.032	1769	29.032	3041	29.032	5507	29.032	6631	28.9465	4334.67
29.1175	610	29.1175	8120	29.1175	1715	29.1175	3089	29.1175	5489	29.1175	6648	29.032	4358.27
29.203	632	29.203	8022	29.203	1783	29.203	3077	29.203	5503	29.203	6654	29.1175	4372.62
29.2885	616	29.2885	7948	29.2885	1763	29.2885	3074	29.2885	5509	29.2885	6647	29.203	4384.44
29.3741	631	29.3741	8002	29.3741	1835	29.3741	3047	29.3741	5511	29.3741	6615	29.2885	4370.8
29.4596	635	29.4596	7960	29.4596	1767	29.4596	3058	29.4596	5442	29.4596	6638	29.3741	4342.8
29.5451	637	29.5451	7972	29.5451	1744	29.5451	3023	29.5451	5496	29.5451	6666	29.4596	4331.32
29.6306	607	29.6306	7944	29.6306	1789	29.6306	3046	29.6306	5500	29.6306	6595	29.5451	4315.5
29.7162	608	29.7162	7960	29.7162	1724	29.7162	3079	29.7162	5485	29.7162	6641	29.6306	4327.74
29.8017	577	29.8017	7998	29.8017	1722	29.8017	3047	29.8017	5450	29.8017	6620	29.7162	4335.91
29.8872	591	29.8872	7974	29.8872	1728	29.8872	3040	29.8872	5509	29.8872	6644	29.8017	4322.93
29.9727	608	29.9727	7968	29.9727	1753	29.9727	3051	29.9727	5490	29.9727	6618	29.8872	4309.6
30.0583	618	30.0583	7918	30.0583	1754	30.0583	3025	30.0583	5485	30.0583	6641	29.9727	4302.4
30.1438	612	30.1438	7872	30.1438	1755	30.1438	3064	30.1438	5426	30.1438	6606	30.0583	4305.15
30.2293	594	30.2293	7922	30.2293	1716	30.2293	3070	30.2293	5465	30.2293	6596	30.1438	4297.26
30.3148	594	30.3148	8006	30.3148	1695	30.3148	3046	30.3148	5497	30.3148	6603	30.2293	4301.19
30.4003	608	30.4003	7976	30.4003	1734	30.4003	3030	30.4003	5495	30.4003	6629	30.3148	4305.06
30.4859	588	30.4859	7920	30.4859	1710	30.4859	3044	30.4859	5480	30.4859	6656	30.4003	4303.94
30.5714	579	30.5714	7968	30.5714	1736	30.5714	3035	30.5714	5478	30.5714	6617	30.4859	4298.24
30.6569	578	30.6569	7870	30.6569	1731	30.6569	3000	30.6569	5411	30.6569	6582	30.5714	4295.66
30.7424	579	30.7424	7876	30.7424	1730	30.7424	3007	30.7424	5464	30.7424	6642	30.6569	4281.96
30.828	564	30.828	7888	30.828	1730	30.828	3048	30.828	5453	30.828	6575	30.7424	4263.19
30.9135	610	30.9135	7946	30.9135	1698	30.9135	3024	30.9135	5431	30.9135	6604	30.828	4253.38
30.999	547	30.999	7882	30.999	1716	30.999	2976	30.999	5439	30.999	6608	30.9135	4249.75
31.0845	561	31.0845	7842	31.0845	1721	31.0845	2986	31.0845	5434	31.0845	6622	30.999	4232.11
31.17	553	31.17	7846	31.17	1696	31.17	3007	31.17	5460	31.17	6585	31.0845	4234.87
31.2556	584	31.2556	7864	31.2556	1696	31.2556	3035	31.2556	5392	31.2556	6627	31.17	4226.62
31.3411	554	31.3411	7824	31.3411	1717	31.3411	3022	31.3411	5443	31.3411	6596	31.2556	4233.57
31.4266	549	31.4266	7906	31.4266	1702	31.4266	3046	31.4266	5412	31.4266	6603	31.3411	4222.96
31.5121	561	31.5121	7864	31.5121	1732	31.5121	3004	31.5121	5437	31.5121	6623	31.4266	4210.75
31.5977	582	31.5977	7884	31.5977	1716	31.5977	3008	31.5977	5400	31.5977	6587	31.5121	4202.32
31.6832	552	31.6832	7716	31.6832	1742	31.6832	3022	31.6832	5446	31.6832	6599	31.5977	4198.79
31.7687	560	31.7687	7770	31.7687	1705	31.7687	2999	31.7687	5416	31.7687	6583	31.6832	4191.68
31.8542	575	31.8542	7874	31.8542	1693	31.8542	2979	31.8542	5453	31.8542	6606	31.7687	4193.56
31.9398	550	31.9398	7870	31.9398	1695	31.9398	3006	31.9398	5425	31.9398	6593	31.8542	4184.94
32.0253	531	32.0253	7812	32.0253	1679	32.0253	2980	32.0253	5448	32.0253	6590	31.9398	4181.66
32.1108	547	32.1108	7830	32.1108	1684	32.1108	3002	32.1108	5395	32.1108	6576	32.0253	4178.58
32.1963	567	32.1963	7764	32.1963	1668	32.1963	2976	32.1963	5391	32.1963	6565	32.1108	4184.32
32.2818	505	32.2818	7750	32.2818	1708	32.2818	2939	32.2818	5378	32.2818	6578	32.1963	4162.89
32.3674	510	32.3674	7784	32.3674	1647	32.3674	3008	32.3674	5429	32.3674	6598	32.2818	4147.61
32.4529	540	32.4529	7780	32.4529	1707	32.4529	2972	32.4529	5389	32.4529	6574	32.3674	4144.6
32.5384	525	32.5384	7778	32.5384	1690	32.5384	2958	32.5384	5394	32.5384	6570	32.4529	4139.88
32.6239	511	32.6239	7808	32.6239	1710	32.6239	2978	32.6239	5409	32.6239	6591	32.5384	4129.85
32.7095	553	32.7095	7746	32.7095	1691	32.7095	2988	32.7095	5416	32.7095	6570	32.6239	4144.09
32.795	459	32.795	7728	32.795	1691	32.795	2996	32.795	5387	32.795	6587	32.7095	4150.36
32.8805	536	32.8805	7784	32.8805	1641	32.8805	2989	32.8805	5393	32.8805	6573	32.795	4146.19
32.966	491	32.966	7852	32.966	1679	32.966	2987	32.966	5384	32.966	6560	32.8805	4142.63
33.0515	482	33.0515	7746	33.0515	1659	33.0515	2937	33.0515	5374	33.0515	6587	32.966	4134.13
33.1371	477	33.1371	7720	33.1371	1692	33.1371	2951	33.1371	5389	33.1371	6598	33.0515	4119.74
33.2226	508	33.2226	7728	33.2226	1718	33.2226	2944	33.2226	5366	33.2226	6559	33.1371	4119.3
33.3081	486	33.3081	7716	33.3081	1656	33.3081	2983	33.3081	5367	33.3081	6535	33.2226	4121.51
33.3936	485	33.3936	7730	33.3936	1665	33.3936	2921	33.3936	5385	33.3936	6544	33.3081	4113.75
33.4792	485	33.4792	7790	33.4792	1670	33.4792	2949	33.4792	5393	33.4792	6532	33.3936	4105.84
33.5647	483	33.5647	7768	33.5647	1632	33.5647	2954	33.5647	5405	33.5647	6562	33.4792	4101.63
33.6502	482	33.6502	7678	33.6502	1653	33.6502	2942	33.6502	5357	33.6502	6523	33.5647	4087.16
33.7357	500	33.7357	7644	33.7357	1645	33.7357	2930	33.7357	5355	33.7357	6545	33.6502	4069.55
33.8212	467	33.8212	7618	33.8212	1643	33.8212	2950	33.8212	5382	33.8212	6529	33.7357	4056.18
33.9068	507	33.9068	7666	33.9068	1635	33.9068	2899	33.9068	5339	33.9068	6568	33.8212	4028.88
33.9923	456	33.9923	7678	33.9923	1646	33.9923	2914	33.9923	5343	33.9923	6488	33.9068	4021.31
34.0778	484	34.0778	7678	34.0778	1655	34.0778	2925	34.0778	5331	34.0778	6492	33.9923	4032.91
34.1633	485	34.1633	7644	34.1633	1643	34.1633	2926	34.1633	5321	34.1633	6561	34.0778	4047
34.2489	468	34.2489	7770	34.2489	1626	34.2489	2923	34.2489	5346	34.2489	6509	34.1633	4066.63
34.3344	478	34.3344	7700	34.3344	1601	34.3344	2938	34.3344	5346	34.3344	6525	34.2489	4082.4
34.4199	461	34.4199	7676	34.4199	1608	34.4199	2903	34.4199	5373	34.4199	6538	34.3344	4076.28
34.5054	457	34.5054	7740	34.5054	1622	34.5054	2943	34.5054	5340	34.5054	6528	34.4199	4064.53
34.591	442	34.591	7666	34.591	1621	34.591	2930	34.591	5328	34.591	6525	34.5054	4062.67
34.6765	470	34.6765	7604	34.6765	1587	34.6765	2926	34.6765	5336	34.6765	6518	34.591	4054.65
34.762	465	34.762	7652	34.762	1605	34.762	2883	34.762	5315	34.762	6490	34.6765	4034.51
34.8475	433	34.8475	7708	34.8475	1575	34.8475	2877	34.8475	5320	34.8475	6509	34.762	4033.67
34.933	429	34.933	7626	34.933	1624	34.933	2879	34.933	5331	34.933	6498	34.8475	4015.84
35.0186	468	35.0186	7622	35.0186	1634	35.0186	2869	35.0186	5326	35.0186	6523	34.933	4003.5
35.1041	457	35.1041	7616	35.1041	1624	35.1041	2869	35.1041	5297	35.1041	6515	35.0186	3998.38
35.1896	453	35.1896	7568	35.1896	1595	35.1896	2917	35.1896	5313	35.1896	6491	35.1041	4005.86
35.2751	457	35.2751	7654	35.2751	1634	35.2751	2904	35.2751	5296	35.2751	6483	35.1896	3992.79
35.3607	436	35.3607	7612	35.3607	1608	35.3607	2919	35.3607	5333	35.3607	6485	35.2751	3983.92
35.4462	405	35.4462	7688	35.4462	1591	35.4462	2889	35.4462	5313	35.4462	6481	35.3607	4005.47
35.5317	443	35.5317	7576	35.5317	1575	35.5317	2875	35.5317	5333	35.5317	6481	35.4462	4012.36
35.6172	409	35.6172	7650	35.6172	1596	35.6172	2894	35.6172	5312	35.6172	6517	35.5317	4014.17
35.7027	372	35.7027	7698	35.7027	1610	35.7027	2871	35.7027	5261	35.7027	6505	35.6172	4009.97
35.7883	424	35.7883	7572	35.7883	1600	35.7883	2900	35.7883	5316	35.7883	6479	35.7027	4003.18
35.8738	415	35.8738	7592	35.8738	1575	35.8738	2897	35.8738	5321	35.8738	6465	35.7883	3994.84
35.9593	395	35.9593	7604	35.9593	1582	35.9593	2879	35.9593	5318	35.9593	6460	35.8738	3984.68
36.0448	388	36.0448	7640	36.0448	1608	36.0448	2877	36.0448	5321	36.0448	6466	35.9593	3993.38
36.1304	430	36.1304	7566	36.1304	1571	36.1304	2859	36.1304	5315	36.1304	6496	36.0448	3983.24
36.2159	413	36.2159	7632	36.2159	1551	36.2159	2858	36.2159	5300	36.2159	6517	36.1304	3970.91
36.3014	402	36.3014	7616	36.3014	1569	36.3014	2865	36.3014	5268	36.3014	6483	36.2159	3978.04
36.3869	402	36.3869	7550	36.3869	1583	36.3869	2895	36.3869	5302	36.3869	6494	36.3014	3968.75
36.4725	413	36.4725	7534	36.4725	1576	36.4725	2876	36.4725	5286	36.4725	6460	36.3869	3953
36.558	398	36.558	7596	36.558	1593	36.558	2866	36.558	5272	36.558	6495	36.4725	3943.5
36.6435	397	36.6435	7544	36.6435	1576	36.6435	2881	36.6435	5311	36.6435	6493	36.558	3930.74
36.729	372	36.729	7538	36.729	1560	36.729	2838	36.729	5292	36.729	6464	36.6435	3927.88
36.8145	374	36.8145	7584	36.8145	1599	36.8145	2894	36.8145	5274	36.8145	6497	36.729	3940.84
36.9001	396	36.9001	7554	36.9001	1567	36.9001	2866	36.9001	5269	36.9001	6496	36.8145	3967.23
36.9856	400	36.9856	7690	36.9856	1586	36.9856	2866	36.9856	5291	36.9856	6485	36.9001	3977.79
37.0711	388	37.0711	7632	37.0711	1588	37.0711	2868	37.0711	5292	37.0711	6466	36.9856	3988.39
37.1566	398	37.1566	7634	37.1566	1549	37.1566	2881	37.1566	5284	37.1566	6435	37.0711	3996.66
37.2422	385	37.2422	7562	37.2422	1585	37.2422	2864	37.2422	5267	37.2422	6471	37.1566	3996.58
37.3277	383	37.3277	7610	37.3277	1587	37.3277	2873	37.3277	5267	37.3277	6468	37.2422	3980.44
37.4132	382	37.4132	7542	37.4132	1569	37.4132	2839	37.4132	5258	37.4132	6468	37.3277	3968.51
37.4987	383	37.4987	7570	37.4987	1574	37.4987	2881	37.4987	5293	37.4987	6454	37.4132	3943.62
37.5842	360	37.5842	7530	37.5842	1569	37.5842	2851	37.5842	5296	37.5842	6470	37.4987	3930.16
37.6698	377	37.6698	7566	37.6698	1615	37.6698	2848	37.6698	5278	37.6698	6462	37.5842	3915.34
37.7553	365	37.7553	7518	37.7553	1560	37.7553	2840	37.7553	5296	37.7553	6444	37.6698	3919.25
37.8408	357	37.8408	7508	37.8408	1579	37.8408	2860	37.8408	5271	37.8408	6460	37.7553	3904.7
37.9263	356	37.9263	7564	37.9263	1556	37.9263	2871	37.9263	5301	37.9263	6466	37.8408	3925.99
38.0119	381	38.0119	7618	38.0119	1589	38.0119	2851	38.0119	5272	38.0119	6492	37.9263	3954.01
38.0974	381	38.0974	7570	38.0974	1648	38.0974	2897	38.0974	5261	38.0974	6465	38.0119	3981.66
38.1829	371	38.1829	7748	38.1829	1629	38.1829	2893	38.1829	5278	38.1829	6493	38.0974	3999.54
38.2684	357	38.2684	7660	38.2684	1638	38.2684	2875	38.2684	5297	38.2684	6482	38.1829	4009.58
38.354	362	38.354	7568	38.354	1613	38.354	2894	38.354	5270	38.354	6460	38.2684	4003.28
38.4395	358	38.4395	7556	38.4395	1602	38.4395	2868	38.4395	5292	38.4395	6466	38.354	3985.06
38.525	346	38.525	7518	38.525	1615	38.525	2914	38.525	5294	38.525	6500	38.4395	3957.64
38.6105	348	38.6105	7532	38.6105	1610	38.6105	2906	38.6105	5341	38.6105	6541	38.525	3922.53
38.696	328	38.696	7526	38.696	1559	38.696	2861	38.696	5366	38.696	6513	38.6105	3887.38
38.7816	337	38.7816	7476	38.7816	1529	38.7816	2864	38.7816	5320	38.7816	6472	38.696	3887.72
38.8671	361	38.8671	7476	38.8671	1553	38.8671	2833	38.8671	5311	38.8671	6424	38.7816	3894.17
38.9526	360	38.9526	7562	38.9526	1542	38.9526	2828	38.9526	5256	38.9526	6423	38.8671	3885.94
39.0381	327	39.0381	7524	39.0381	1529	39.0381	2842	39.0381	5251	39.0381	6445	38.9526	3887.49
39.1237	333	39.1237	7494	39.1237	1547	39.1237	2849	39.1237	5267	39.1237	6448	39.0381	3886.34
39.2092	344	39.2092	7456	39.2092	1514	39.2092	2863	39.2092	5245	39.2092	6414	39.1237	3886.44
39.2947	333	39.2947	7532	39.2947	1544	39.2947	2810	39.2947	5224	39.2947	6419	39.2092	3888.4
39.3802	325	39.3802	7490	39.3802	1538	39.3802	2822	39.3802	5252	39.3802	6417	39.2947	3873.2
39.4657	358	39.4657	7474	39.4657	1533	39.4657	2829	39.4657	5240	39.4657	6444	39.3802	3858.44
39.5513	330	39.5513	7470	39.5513	1525	39.5513	2856	39.5513	5254	39.5513	6427	39.4657	3855.16
39.6368	357	39.6368	7440	39.6368	1536	39.6368	2843	39.6368	5281	39.6368	6457	39.5513	3864.15
39.7223	345	39.7223	7506	39.7223	1555	39.7223	2829	39.7223	5238	39.7223	6428	39.6368	3868.45
39.8078	335	39.8078	7494	39.8078	1557	39.8078	2822	39.8078	5271	39.8078	6416	39.7223	3873.59
39.8934	360	39.8934	7538	39.8934	1530	39.8934	2829	39.8934	5230	39.8934	6435	39.8078	3872.96
39.9789	314	39.9789	7464	39.9789	1530	39.9789	2840	39.9789	5275	39.9789	6431	39.8934	3857.73
40.0644	328	40.0644	7468	40.0644	1518	40.0644	2814	40.0644	5232	40.0644	6412	39.9789	3845.13
40.1499	333	40.1499	7350	40.1499	1548	40.1499	2860	40.1499	5201	40.1499	6438	40.0644	3837.04
40.2355	359	40.2355	7394	40.2355	1548	40.2355	2832	40.2355	5212	40.2355	6429	40.1499	3816.5
40.321	355	40.321	7472	40.321	1534	40.321	2822	40.321	5250	40.321	6420	40.2355	3805.78
40.4065	346	40.4065	7460	40.4065	1529	40.4065	2829	40.4065	5228	40.4065	6446	40.321	3800.12
40.492	318	40.492	7416	40.492	1521	40.492	2820	40.492	5239	40.492	6428	40.4065	3819.46
40.5775	340	40.5775	7460	40.5775	1513	40.5775	2831	40.5775	5252	40.5775	6437	40.492	3831.15
40.6631	351	40.6631	7484	40.6631	1516	40.6631	2829	40.6631	5236	40.6631	6410	40.5775	3853.61
40.7486	375	40.7486	7514	40.7486	1525	40.7486	2843	40.7486	5215	40.7486	6447	40.6631	3858.45
40.8341	345	40.8341	7458	40.8341	1509	40.8341	2865	40.8341	5241	40.8341	6429	40.7486	3859.66
40.9196	370	40.9196	7516	40.9196	1566	40.9196	2817	40.9196	5256	40.9196	6436	40.8341	3878.37
41.0052	342	41.0052	7502	41.0052	1555	41.0052	2850	41.0052	5272	41.0052	6441	40.9196	3891.87
41.0907	348	41.0907	7510	41.0907	1554	41.0907	2858	41.0907	5251	41.0907	6425	41.0052	3889.3
41.1762	340	41.1762	7540	41.1762	1531	41.1762	2797	41.1762	5273	41.1762	6458	41.0907	3880.63
41.2617	331	41.2617	7464	41.2617	1543	41.2617	2854	41.2617	5288	41.2617	6436	41.1762	3874
41.3472	355	41.3472	7450	41.3472	1531	41.3472	2853	41.3472	5232	41.3472	6439	41.2617	3870.85
41.4328	320	41.4328	7454	41.4328	1550	41.4328	2838	41.4328	5235	41.4328	6422	41.3472	3858.59
41.5183	358	41.5183	7484	41.5183	1544	41.5183	2805	41.5183	5231	41.5183	6425	41.4328	3849.93
41.6038	338	41.6038	7468	41.6038	1550	41.6038	2845	41.6038	5253	41.6038	6431	41.5183	3842.4
41.6893	364	41.6893	7466	41.6893	1527	41.6893	2825	41.6893	5253	41.6893	6432	41.6038	3843.36
41.7749	312	41.7749	7460	41.7749	1529	41.7749	2813	41.7749	5241	41.7749	6435	41.6893	3855.61
41.8604	345	41.8604	7488	41.8604	1527	41.8604	2818	41.8604	5224	41.8604	6432	41.7749	3860.73
41.9459	326	41.9459	7504	41.9459	1533	41.9459	2844	41.9459	5259	41.9459	6423	41.8604	3859.24
42.0314	322	42.0314	7486	42.0314	1547	42.0314	2810	42.0314	5243	42.0314	6441	41.9459	3863.13
42.117	367	42.117	7480	42.117	1519	42.117	2823	42.117	5247	42.117	6400	42.0314	3877.22
42.2025	338	42.2025	7490	42.2025	1518	42.2025	2807	42.2025	5243	42.2025	6404	42.117	3889.74
42.288	347	42.288	7542	42.288	1514	42.288	2833	42.288	5286	42.288	6398	42.2025	3881.98
42.3735	317	42.3735	7522	42.3735	1515	42.3735	2807	42.3735	5252	42.3735	6411	42.288	3873.97
42.459	328	42.459	7464	42.459	1566	42.459	2828	42.459	5259	42.459	6410	42.3735	3870.77
42.5446	346	42.5446	7400	42.5446	1547	42.5446	2811	42.5446	5229	42.5446	6422	42.459	3865.85
42.6301	357	42.6301	7502	42.6301	1560	42.6301	2825	42.6301	5234	42.6301	6449	42.5446	3857.89
42.7156	336	42.7156	7486	42.7156	1542	42.7156	2818	42.7156	5278	42.7156	6413	42.6301	3848.32
42.8011	348	42.8011	7452	42.8011	1528	42.8011	2823	42.8011	5232	42.8011	6419	42.7156	3847.06
42.8867	316	42.8867	7470	42.8867	1505	42.8867	2810	42.8867	5222	42.8867	6431	42.8011	3847.6
42.9722	344	42.9722	7480	42.9722	1535	42.9722	2820	42.9722	5238	42.9722	6439	42.8867	3853.54
43.0577	330	43.0577	7492	43.0577	1504	43.0577	2824	43.0577	5252	43.0577	6409	42.9722	3859.49
43.1432	323	43.1432	7426	43.1432	1534	43.1432	2851	43.1432	5250	43.1432	6434	43.0577	3847.05
43.2287	335	43.2287	7480	43.2287	1507	43.2287	2802	43.2287	5230	43.2287	6429	43.1432	3849.48
43.3143	343	43.3143	7486	43.3143	1548	43.3143	2834	43.3143	5257	43.3143	6422	43.2287	3855.18
43.3998	339	43.3998	7452	43.3998	1527	43.3998	2846	43.3998	5230	43.3998	6430	43.3143	3857.24
43.4853	371	43.4853	7496	43.4853	1548	43.4853	2842	43.4853	5246	43.4853	6421	43.3998	3856.87
43.5708	353	43.5708	7486	43.5708	1512	43.5708	2815	43.5708	5244	43.5708	6413	43.4853	3853.73
43.6564	341	43.6564	7468	43.6564	1525	43.6564	2817	43.6564	5232	43.6564	6449	43.5708	3860.68
43.7419	340	43.7419	7444	43.7419	1517	43.7419	2804	43.7419	5255	43.7419	6438	43.6564	3846.3
43.8274	310	43.8274	7450	43.8274	1526	43.8274	2826	43.8274	5194	43.8274	6437	43.7419	3848.16
43.9129	324	43.9129	7482	43.9129	1508	43.9129	2813	43.9129	5229	43.9129	6426	43.8274	3847.88
43.9985	378	43.9985	7422	43.9985	1539	43.9985	2840	43.9985	5225	43.9985	6408	43.9129	3841.77
44.084	320	44.084	7504	44.084	1511	44.084	2822	44.084	5232	44.084	6428	43.9985	3834.03
44.1695	369	44.1695	7422	44.1695	1551	44.1695	2826	44.1695	5215	44.1695	6411	44.084	3827.1
44.255	340	44.255	7422	44.255	1527	44.255	2814	44.255	5257	44.255	6426	44.1695	3818.67
44.3405	309	44.3405	7394	44.3405	1531	44.3405	2840	44.3405	5245	44.3405	6424	44.255	3810.61
44.4261	327	44.4261	7432	44.4261	1533	44.4261	2839	44.4261	5207	44.4261	6409	44.3405	3818.34
44.5116	324	44.5116	7446	44.5116	1537	44.5116	2798	44.5116	5243	44.5116	6429	44.4261	3826.2
44.5971	313	44.5971	7486	44.5971	1525	44.5971	2851	44.5971	5272	44.5971	6408	44.5116	3827.65
44.6826	323	44.6826	7516	44.6826	1557	44.6826	2839	44.6826	5249	44.6826	6418	44.5971	3843.83
44.7682	318	44.7682	7418	44.7682	1557	44.7682	2832	44.7682	5257	44.7682	6446	44.6826	3844.3
44.8537	356	44.8537	7450	44.8537	1545	44.8537	2859	44.8537	5318	44.8537	6457	44.7682	3841.98
44.9392	355	44.9392	7438	44.9392	1534	44.9392	2844	44.9392	5304	44.9392	6508	44.8537	3829.67
45.0247	336	45.0247	7406	45.0247	1525	45.0247	2790	45.0247	5279	45.0247	6450	44.9392	3829.61
45.1102	353	45.1102	7444	45.1102	1493	45.1102	2804	45.1102	5268	45.1102	6429	45.0247	3824.12
45.1958	338	45.1958	7454	45.1958	1538	45.1958	2832	45.1958	5264	45.1958	6420	45.1102	3816.06
45.2813	352	45.2813	7490	45.2813	1512	45.2813	2805	45.2813	5237	45.2813	6409	45.1958	3824.92
45.3668	331	45.3668	7400	45.3668	1509	45.3668	2819	45.3668	5235	45.3668	6393	45.2813	3819.43
45.4523	336	45.4523	7400	45.4523	1543	45.4523	2825	45.4523	5225	45.4523	6430	45.3668	3822.98
45.5379	334	45.5379	7464	45.5379	1540	45.5379	2808	45.5379	5241	45.5379	6426	45.4523	3822.53
45.6234	319	45.6234	7424	45.6234	1561	45.6234	2809	45.6234	5231	45.6234	6424	45.5379	3821.13
45.7089	312	45.7089	7462	45.7089	1515	45.7089	2815	45.7089	5255	45.7089	6421	45.6234	3819.68
45.7944	306	45.7944	7432	45.7944	1510	45.7944	2850	45.7944	5247	45.7944	6397	45.7089	3820.46
45.88	344	45.88	7462	45.88	1532	45.88	2819	45.88	5227	45.88	6415	45.7944	3829.47
45.9655	327	45.9655	7424	45.9655	1540	45.9655	2807	45.9655	5249	45.9655	6450	45.88	3827.13
46.051	365	46.051	7440	46.051	1524	46.051	2811	46.051	5221	46.051	6402	45.9655	3824.33
46.1365	330	46.1365	7440	46.1365	1529	46.1365	2825	46.1365	5209	46.1365	6413	46.051	3830.36
46.222	301	46.222	7450	46.222	1534	46.222	2823	46.222	5216	46.222	6411	46.1365	3828.64
46.3076	331	46.3076	7468	46.3076	1511	46.3076	2842	46.3076	5240	46.3076	6420	46.222	3830.21
46.3931	320	46.3931	7448	46.3931	1521	46.3931	2809	46.3931	5263	46.3931	6407	46.3076	3823.22
46.4786	313	46.4786	7430	46.4786	1521	46.4786	2802	46.4786	5248	46.4786	6410	46.3931	3833.41
46.5641	329	46.5641	7436	46.5641	1535	46.5641	2839	46.5641	5226	46.5641	6417	46.4786	3829.41
46.6497	301	46.6497	7446	46.6497	1524	46.6497	2811	46.6497	5237	46.6497	6407	46.5641	3834.41
46.7352	305	46.7352	7510	46.7352	1554	46.7352	2835	46.7352	5248	46.7352	6443	46.6497	3842.14
46.8207	326	46.8207	7434	46.8207	1516	46.8207	2828	46.8207	5250	46.8207	6425	46.7352	3846.51
46.9062	318	46.9062	7516	46.9062	1573	46.9062	2835	46.9062	5263	46.9062	6446	46.8207	3858.74
46.9917	323	46.9917	7486	46.9917	1529	46.9917	2836	46.9917	5233	46.9917	6469	46.9062	3866.14
47.0773	310	47.0773	7460	47.0773	1551	47.0773	2816	47.0773	5266	47.0773	6448	46.9917	3864.92
47.1628	321	47.1628	7490	47.1628	1578	47.1628	2846	47.1628	5240	47.1628	6464	47.0773	3855.8
47.2483	309	47.2483	7450	47.2483	1557	47.2483	2855	47.2483	5271	47.2483	6475	47.1628	3851.62
47.3338	314	47.3338	7444	47.3338	1548	47.3338	2837	47.3338	5266	47.3338	6474	47.2483	3850.33
47.4194	325	47.4194	7452	47.4194	1567	47.4194	2866	47.4194	5274	47.4194	6456	47.3338	3836.41
47.5049	342	47.5049	7490	47.5049	1552	47.5049	2841	47.5049	5270	47.5049	6449	47.4194	3843.33
47.5904	319	47.5904	7430	47.5904	1548	47.5904	2842	47.5904	5270	47.5904	6451	47.5049	3841.68
47.6759	312	47.6759	7460	47.6759	1570	47.6759	2824	47.6759	5254	47.6759	6477	47.5904	3838.31
47.7615	319	47.7615	7488	47.7615	1514	47.7615	2800	47.7615	5253	47.7615	6471	47.6759	3834.49
47.847	324	47.847	7408	47.847	1524	47.847	2834	47.847	5248	47.847	6427	47.7615	3832.11
47.9325	302	47.9325	7446	47.9325	1535	47.9325	2815	47.9325	5253	47.9325	6434	47.847	3835.3
48.018	326	48.018	7432	48.018	1533	48.018	2809	48.018	5261	48.018	6417	47.9325	3834.13
48.1035	304	48.1035	7490	48.1035	1533	48.1035	2793	48.1035	5230	48.1035	6444	48.018	3839.84
48.1891	310	48.1891	7482	48.1891	1517	48.1891	2821	48.1891	5220	48.1891	6417	48.1035	3835.56
48.2746	323	48.2746	7426	48.2746	1535	48.2746	2813	48.2746	5220	48.2746	6409	48.1891	3836.45
48.3601	297	48.3601	7440	48.3601	1545	48.3601	2812	48.3601	5240	48.3601	6444	48.2746	3835.35
48.4456	313	48.4456	7426	48.4456	1507	48.4456	2806	48.4456	5225	48.4456	6390	48.3601	3821.54
48.5312	304	48.5312	7430	48.5312	1531	48.5312	2791	48.5312	5259	48.5312	6389	48.4456	3810.1
48.6167	324	48.6167	7386	48.6167	1523	48.6167	2805	48.6167	5207	48.6167	6436	48.5312	3804.22
48.7022	319	48.7022	7426	48.7022	1527	48.7022	2802	48.7022	5250	48.7022	6441	48.6167	3807.18
48.7877	307	48.7877	7448	48.7877	1523	48.7877	2809	48.7877	5228	48.7877	6393	48.7022	3817.14
48.8732	305	48.8732	7480	48.8732	1533	48.8732	2799	48.8732	5226	48.8732	6398	48.7877	3825.14
48.9588	328	48.9588	7438	48.9588	1526	48.9588	2786	48.9588	5220	48.9588	6424	48.8732	3830.67
49.0443	312	49.0443	7450	49.0443	1503	49.0443	2802	49.0443	5225	49.0443	6411	48.9588	3830.29
49.1298	320	49.1298	7436	49.1298	1482	49.1298	2816	49.1298	5205	49.1298	6403	49.0443	3820.82
49.2153	301	49.2153	7392	49.2153	1487	49.2153	2787	49.2153	5193	49.2153	6401	49.1298	3812.05
49.3009	305	49.3009	7388	49.3009	1530	49.3009	2784	49.3009	5190	49.3009	6397	49.2153	3800.67
49.3864	300	49.3864	7386	49.3864	1525	49.3864	2782	49.3864	5216	49.3864	6393	49.3009	3789.69
49.4719	319	49.4719	7456	49.4719	1498	49.4719	2815	49.4719	5195	49.4719	6386	49.3864	3790.36
49.5574	298	49.5574	7388	49.5574	1521	49.5574	2789	49.5574	5195	49.5574	6387	49.4719	3787.49
49.6429	291	49.6429	7402	49.6429	1501	49.6429	2780	49.6429	5209	49.6429	6375	49.5574	3792.66
49.7285	273	49.7285	7422	49.7285	1499	49.7285	2786	49.7285	5197	49.7285	6391	49.6429	3800.41
49.814	332	49.814	7398	49.814	1498	49.814	2775	49.814	5206	49.814	6401	49.7285	3791.3
49.8995	314	49.8995	7412	49.8995	1507	49.8995	2767	49.8995	5209	49.8995	6399	49.814	3784.4
49.985	323	49.985	7382	49.985	1515	49.985	2798	49.985	5213	49.985	6390	49.8995	3774.56
50.0706	329	50.0706	7346	50.0706	1504	50.0706	2798	50.0706	5196	50.0706	6401	49.985	3781.24
50.1561	317	50.1561	7426	50.1561	1508	50.1561	2776	50.1561	5204	50.1561	6397	50.0706	3787.11
50.2416	306	50.2416	7414	50.2416	1506	50.2416	2808	50.2416	5190	50.2416	6409	50.1561	3791.19
50.3271	282	50.3271	7440	50.3271	1519	50.3271	2802	50.3271	5241	50.3271	6392	50.2416	3793.28
50.4127	309	50.4127	7426	50.4127	1481	50.4127	2807	50.4127	5208	50.4127	6403	50.3271	3790.73
50.4982	298	50.4982	7374	50.4982	1492	50.4982	2777	50.4982	5197	50.4982	6406	50.4127	3791.65
50.5837	307	50.5837	7362	50.5837	1500	50.5837	2805	50.5837	5219	50.5837	6377	50.4982	3790.04
50.6692	285	50.6692	7382	50.6692	1495	50.6692	2782	50.6692	5204	50.6692	6370	50.5837	3774.62
50.7547	292	50.7547	7396	50.7547	1487	50.7547	2804	50.7547	5197	50.7547	6381	50.6692	3767.51
50.8403	323	50.8403	7390	50.8403	1492	50.8403	2800	50.8403	5213	50.8403	6404	50.7547	3758.48
50.9258	299	50.9258	7366	50.9258	1516	50.9258	2771	50.9258	5219	50.9258	6397	50.8403	3768.97
51.0113	298	51.0113	7390	51.0113	1499	51.0113	2777	51.0113	5206	51.0113	6413	50.9258	3776.54
51.0968	329	51.0968	7400	51.0968	1485	51.0968	2784	51.0968	5233	51.0968	6404	51.0113	3782.55
51.1824	291	51.1824	7450	51.1824	1493	51.1824	2788	51.1824	5181	51.1824	6377	51.0968	3787.57
51.2679	286	51.2679	7376	51.2679	1503	51.2679	2776	51.2679	5237	51.2679	6385	51.1824	3795.48
51.3534	304	51.3534	7426	51.3534	1506	51.3534	2793	51.3534	5180	51.3534	6381	51.2679	3801.48
51.4389	294	51.4389	7418	51.4389	1478	51.4389	2799	51.4389	5211	51.4389	6395	51.3534	3796.41
51.5244	306	51.5244	7400	51.5244	1494	51.5244	2767	51.5244	5215	51.5244	6383	51.4389	3782.45
51.61	306	51.61	7358	51.61	1503	51.61	2787	51.61	5219	51.61	6367	51.5244	3772.3
51.6955	302	51.6955	7334	51.6955	1501	51.6955	2801	51.6955	5217	51.6955	6363	51.61	3762.76
51.781	291	51.781	7376	51.781	1486	51.781	2816	51.781	5209	51.781	6362	51.6955	3767
51.8665	300	51.8665	7404	51.8665	1519	51.8665	2803	51.8665	5228	51.8665	6384	51.781	3759.74
51.9521	313	51.9521	7390	51.9521	1490	51.9521	2774	51.9521	5168	51.9521	6400	51.8665	3761.06
52.0376	293	52.0376	7396	52.0376	1504	52.0376	2759	52.0376	5214	52.0376	6387	51.9521	3766.45
52.1231	312	52.1231	7364	52.1231	1490	52.1231	2779	52.1231	5217	52.1231	6396	52.0376	3774.89
52.2086	300	52.2086	7386	52.2086	1497	52.2086	2782	52.2086	5193	52.2086	6389	52.1231	3774.05
52.2942	268	52.2942	7388	52.2942	1518	52.2942	2782	52.2942	5217	52.2942	6396	52.2086	3773.84
52.3797	294	52.3797	7390	52.3797	1479	52.3797	2796	52.3797	5195	52.3797	6379	52.2942	3769.71
52.4652	290	52.4652	7378	52.4652	1503	52.4652	2818	52.4652	5208	52.4652	6385	52.3797	3771.56
52.5507	306	52.5507	7420	52.5507	1502	52.5507	2786	52.5507	5191	52.5507	6385	52.4652	3771.56
52.6362	299	52.6362	7366	52.6362	1517	52.6362	2804	52.6362	5201	52.6362	6390	52.5507	3778.76
52.7218	284	52.7218	7408	52.7218	1495	52.7218	2780	52.7218	5204	52.7218	6373	52.6362	3785.45
52.8073	288	52.8073	7410	52.8073	1482	52.8073	2774	52.8073	5204	52.8073	6387	52.7218	3798.18
52.8928	319	52.8928	7448	52.8928	1498	52.8928	2797	52.8928	5206	52.8928	6406	52.8073	3804.87
52.9783	295	52.9783	7444	52.9783	1506	52.9783	2804	52.9783	5226	52.9783	6404	52.8928	3809.05
53.0639	302	53.0639	7430	53.0639	1506	53.0639	2790	53.0639	5213	53.0639	6397	52.9783	3806.72
53.1494	320	53.1494	7382	53.1494	1505	53.1494	2783	53.1494	5208	53.1494	6392	53.0639	3807.07
53.2349	336	53.2349	7396	53.2349	1499	53.2349	2784	53.2349	5210	53.2349	6405	53.1494	3791.23
53.3204	307	53.3204	7388	53.3204	1517	53.3204	2794	53.3204	5218	53.3204	6402	53.2349	3783.52
53.4059	313	53.4059	7386	53.4059	1481	53.4059	2783	53.4059	5246	53.4059	6400	53.3204	3780.07
53.4915	309	53.4915	7382	53.4915	1522	53.4915	2805	53.4915	5223	53.4915	6414	53.4059	3781.14
53.577	303	53.577	7440	53.577	1505	53.577	2794	53.577	5227	53.577	6391	53.4915	3780.03
53.6625	277	53.6625	7422	53.6625	1512	53.6625	2810	53.6625	5241	53.6625	6417	53.577	3787.07
53.748	317	53.748	7384	53.748	1493	53.748	2789	53.748	5222	53.748	6424	53.6625	3792.45
53.8336	301	53.8336	7386	53.8336	1503	53.8336	2807	53.8336	5218	53.8336	6402	53.748	3795.77
53.9191	288	53.9191	7444	53.9191	1515	53.9191	2795	53.9191	5239	53.9191	6396	53.8336	3797.46
54.0046	302	54.0046	7430	54.0046	1513	54.0046	2781	54.0046	5230	54.0046	6409	53.9191	3799.49
54.0901	309	54.0901	7410	54.0901	1517	54.0901	2829	54.0901	5218	54.0901	6422	54.0046	3800.47
54.1757	287	54.1757	7440	54.1757	1519	54.1757	2794	54.1757	5227	54.1757	6411	54.0901	3812.06
54.2612	317	54.2612	7464	54.2612	1494	54.2612	2795	54.2612	5229	54.2612	6414	54.1757	3828.59
54.3467	286	54.3467	7482	54.3467	1532	54.3467	2807	54.3467	5214	54.3467	6417	54.2612	3846.2
54.4322	281	54.4322	7510	54.4322	1537	54.4322	2789	54.4322	5227	54.4322	6422	54.3467	3873.82
54.5177	296	54.5177	7550	54.5177	1537	54.5177	2807	54.5177	5225	54.5177	6398	54.4322	3907.34
54.6033	310	54.6033	7588	54.6033	1543	54.6033	2810	54.6033	5250	54.6033	6403	54.5177	3937.02
54.6888	264	54.6888	7608	54.6888	1656	54.6888	2842	54.6888	5215	54.6888	6497	54.6033	3942.58
54.7743	303	54.7743	7528	54.7743	1615	54.7743	2899	54.7743	5328	54.7743	6527	54.6888	3925.66
54.8598	286	54.8598	7482	54.8598	1599	54.8598	2850	54.8598	5231	54.8598	6496	54.7743	3900.16
54.9454	318	54.9454	7384	54.9454	1532	54.9454	2812	54.9454	5240	54.9454	6396	54.8598	3862.41
55.0309	317	55.0309	7366	55.0309	1510	55.0309	2821	55.0309	5220	55.0309	6405	54.9454	3824.71
55.1164	278	55.1164	7408	55.1164	1511	55.1164	2811	55.1164	5193	55.1164	6415	55.0309	3789.83
55.2019	278	55.2019	7380	55.2019	1499	55.2019	2758	55.2019	5197	55.2019	6402	55.1164	3764.9
55.2874	284	55.2874	7400	55.2874	1505	55.2874	2783	55.2874	5241	55.2874	6397	55.2019	3763.37
55.373	293	55.373	7372	55.373	1519	55.373	2780	55.373	5219	55.373	6404	55.2874	3770.04
55.4585	289	55.4585	7378	55.4585	1493	55.4585	2816	55.4585	5227	55.4585	6410	55.373	3772.63
55.544	291	55.544	7408	55.544	1481	55.544	2785	55.544	5215	55.544	6378	55.4585	3771.18
55.6295	296	55.6295	7378	55.6295	1475	55.6295	2833	55.6295	5218	55.6295	6421	55.544	3760.35
55.7151	295	55.7151	7334	55.7151	1497	55.7151	2772	55.7151	5216	55.7151	6392	55.6295	3764.12
55.8006	297	55.8006	7394	55.8006	1471	55.8006	2794	55.8006	5182	55.8006	6395	55.7151	3761.45
55.8861	288	55.8861	7368	55.8861	1487	55.8861	2779	55.8861	5231	55.8861	6438	55.8006	3768.73
55.9716	296	55.9716	7426	55.9716	1502	55.9716	2788	55.9716	5209	55.9716	6395	55.8861	3772.31
56.0572	312	56.0572	7380	56.0572	1516	56.0572	2791	56.0572	5189	56.0572	6387	55.9716	3776.86
56.1427	284	56.1427	7422	56.1427	1484	56.1427	2771	56.1427	5217	56.1427	6400	56.0572	3783.35
56.2282	295	56.2282	7390	56.2282	1521	56.2282	2799	56.2282	5216	56.2282	6389	56.1427	3787.43
56.3137	286	56.3137	7392	56.3137	1489	56.3137	2796	56.3137	5172	56.3137	6416	56.2282	3781.88
56.3992	269	56.3992	7376	56.3992	1523	56.3992	2809	56.3992	5238	56.3992	6415	56.3137	3783.14
56.4848	302	56.4848	7394	56.4848	1528	56.4848	2786	56.4848	5190	56.4848	6366	56.3992	3771.26
56.5703	302	56.5703	7392	56.5703	1517	56.5703	2792	56.5703	5221	56.5703	6410	56.4848	3773.53
56.6558	307	56.6558	7392	56.6558	1469	56.6558	2786	56.6558	5209	56.6558	6395	56.5703	3776.78
56.7413	286	56.7413	7366	56.7413	1498	56.7413	2772	56.7413	5200	56.7413	6403	56.6558	3781.75
56.8269	296	56.8269	7432	56.8269	1488	56.8269	2785	56.8269	5199	56.8269	6409	56.7413	3780.08
56.9124	311	56.9124	7412	56.9124	1491	56.9124	2774	56.9124	5179	56.9124	6403	56.8269	3779.83
56.9979	287	56.9979	7356	56.9979	1499	56.9979	2780	56.9979	5198	56.9979	6362	56.9124	3775.1
57.0834	330	57.0834	7364	57.0834	1485	57.0834	2796	57.0834	5216	57.0834	6422	56.9979	3772.92
57.1689	305	57.1689	7382	57.1689	1532	57.1689	2773	57.1689	5221	57.1689	6386	57.0834	3762.6
57.2545	320	57.2545	7366	57.2545	1500	57.2545	2804	57.2545	5220	57.2545	6416	57.1689	3757.52
57.34	305	57.34	7364	57.34	1486	57.34	2793	57.34	5207	57.34	6414	57.2545	3743.49
57.4255	321	57.4255	7336	57.4255	1500	57.4255	2778	57.4255	5218	57.4255	6386	57.34	3749.98
57.511	295	57.511	7392	57.511	1517	57.511	2800	57.511	5221	57.511	6395	57.4255	3759.53
57.5966	318	57.5966	7368	57.5966	1496	57.5966	2791	57.5966	5231	57.5966	6398	57.511	3764.42
57.6821	286	57.6821	7426	57.6821	1481	57.6821	2804	57.6821	5202	57.6821	6392	57.5966	3763.97
57.7676	283	57.7676	7380	57.7676	1496	57.7676	2801	57.7676	5208	57.7676	6385	57.6821	3768.1
57.8531	309	57.8531	7380	57.8531	1521	57.8531	2802	57.8531	5217	57.8531	6375	57.7676	3775.75
57.9387	298	57.9387	7364	57.9387	1499	57.9387	2802	57.9387	5195	57.9387	6416	57.8531	3778.7
58.0242	332	58.0242	7406	58.0242	1487	58.0242	2798	58.0242	5209	58.0242	6384	57.9387	3779.09
58.1097	299	58.1097	7414	58.1097	1498	58.1097	2800	58.1097	5209	58.1097	6390	58.0242	3778.94
58.1952	264	58.1952	7380	58.1952	1486	58.1952	2770	58.1952	5192	58.1952	6401	58.1097	3772.03
58.2807	288	58.2807	7404	58.2807	1485	58.2807	2794	58.2807	5178	58.2807	6378	58.1952	3774.85
58.3663	295	58.3663	7358	58.3663	1480	58.3663	2795	58.3663	5205	58.3663	6388	58.2807	3773.53
58.4518	313	58.4518	7380	58.4518	1491	58.4518	2785	58.4518	5191	58.4518	6402	58.3663	3778.92
58.5373	285	58.5373	7400	58.5373	1489	58.5373	2772	58.5373	5200	58.5373	6394	58.4518	3776.93
58.6228	309	58.6228	7406	58.6228	1489	58.6228	2772	58.6228	5211	58.6228	6382	58.5373	3781.06
58.7084	288	58.7084	7426	58.7084	1489	58.7084	2801	58.7084	5195	58.7084	6438	58.6228	3782.24
58.7939	282	58.7939	7374	58.7939	1505	58.7939	2769	58.7939	5197	58.7939	6396	58.7084	3780.47
58.8794	288	58.8794	7380	58.8794	1503	58.8794	2777	58.8794	5194	58.8794	6391	58.7939	3775.84
58.9649	295	58.9649	7344	58.9649	1492	58.9649	2776	58.9649	5220	58.9649	6426	58.8794	3759.58
59.0504	281	59.0504	7362	59.0504	1500	59.0504	2761	59.0504	5211	59.0504	6379	58.9649	3745.6
59.136	289	59.136	7328	59.136	1495	59.136	2791	59.136	5206	59.136	6372	59.0504	3738.58
59.2215	307	59.2215	7350	59.2215	1508	59.2215	2793	59.2215	5205	59.2215	6391	59.136	3740.71
59.307	285	59.307	7390	59.307	1510	59.307	2753	59.307	5214	59.307	6387	59.2215	3752.49
59.3925	293	59.3925	7410	59.3925	1505	59.3925	2793	59.3925	5218	59.3925	6395	59.307	3769.11
59.4781	298	59.4781	7422	59.4781	1531	59.4781	2794	59.4781	5211	59.4781	6398	59.3925	3783.27
59.5636	325	59.5636	7414	59.5636	1501	59.5636	2772	59.5636	5213	59.5636	6411	59.4781	3791.45
59.6491	307	59.6491	7430	59.6491	1518	59.6491	2772	59.6491	5189	59.6491	6374	59.5636	3801.19
59.7346	310	59.7346	7378	59.7346	1490	59.7346	2764	59.7346	5194	59.7346	6389	59.6491	3805.36
59.8202	298	59.8202	7404	59.8202	1491	59.8202	2791	59.8202	5204	59.8202	6396	59.7346	3795.58
59.9057	341	59.9057	7410	59.9057	1486	59.9057	2764	59.9057	5225	59.9057	6402	59.8202	3785.51
59.9912	287	59.9912	7394	59.9912	1504	59.9912	2776	59.9912	5181	59.9912	6420	59.9057	3769.93
60.0767	280	60.0767	7330	60.0767	1480	60.0767	2753	60.0767	5199	60.0767	6382	59.9912	3764.7
60.1622	304	60.1622	7362	60.1622	1506	60.1622	2774	60.1622	5204	60.1622	6384	60.0767	3756.6
60.2478	292	60.2478	7348	60.2478	1502	60.2478	2759	60.2478	5202	60.2478	6372	60.1622	3752.8
60.3333	320	60.3333	7400	60.3333	1481	60.3333	2781	60.3333	5189	60.3333	6396	60.2478	3743.5
60.4188	286	60.4188	7346	60.4188	1514	60.4188	2804	60.4188	5205	60.4188	6372	60.3333	3748.61
60.5043	294	60.5043	7364	60.5043	1498	60.5043	2804	60.5043	5202	60.5043	6414	60.4188	3755.02
60.5899	288	60.5899	7382	60.5899	1489	60.5899	2782	60.5899	5206	60.5899	6381	60.5043	3763.79
60.6754	279	60.6754	7416	60.6754	1486	60.6754	2786	60.6754	5199	60.6754	6407	60.5899	3765.42
60.7609	275	60.7609	7360	60.7609	1487	60.7609	2778	60.7609	5187	60.7609	6363	60.6754	3774.15
60.8464	267	60.8464	7384	60.8464	1507	60.8464	2776	60.8464	5189	60.8464	6384	60.7609	3768.23
60.9319	311	60.9319	7392	60.9319	1511	60.9319	2774	60.9319	5213	60.9319	6392	60.8464	3770.53
61.0175	291	61.0175	7386	61.0175	1497	61.0175	2767	61.0175	5220	61.0175	6400	60.9319	3765.64
61.103	290	61.103	7322	61.103	1522	61.103	2782	61.103	5212	61.103	6393	61.0175	3756.32
61.1885	308	61.1885	7376	61.1885	1490	61.1885	2777	61.1885	5197	61.1885	6401	61.103	3745.6
61.274	282	61.274	7364	61.274	1498	61.274	2802	61.274	5220	61.274	6392	61.1885	3749.52
61.3596	299	61.3596	7348	61.3596	1494	61.3596	2800	61.3596	5204	61.3596	6396	61.274	3753.37
61.4451	310	61.4451	7372	61.4451	1501	61.4451	2778	61.4451	5187	61.4451	6388	61.3596	3753.28
61.5306	316	61.5306	7420	61.5306	1510	61.5306	2780	61.5306	5226	61.5306	6376	61.4451	3764.03
61.6161	296	61.6161	7398	61.6161	1493	61.6161	2759	61.6161	5185	61.6161	6414	61.5306	3765.85
61.7017	321	61.7017	7356	61.7017	1491	61.7017	2772	61.7017	5231	61.7017	6390	61.6161	3773.71
61.7872	321	61.7872	7416	61.7872	1508	61.7872	2797	61.7872	5197	61.7872	6360	61.7017	3785.61
61.8727	285	61.8727	7370	61.8727	1514	61.8727	2798	61.8727	5200	61.8727	6406	61.7872	3792.38
61.9582	295	61.9582	7484	61.9582	1496	61.9582	2808	61.9582	5207	61.9582	6388	61.8727	3792.41
62.0437	287	62.0437	7402	62.0437	1473	62.0437	2805	62.0437	5191	62.0437	6425	61.9582	3787.8
62.1293	291	62.1293	7398	62.1293	1493	62.1293	2768	62.1293	5212	62.1293	6383	62.0437	3791.36
62.2148	302	62.2148	7412	62.2148	1497	62.2148	2797	62.2148	5219	62.2148	6389	62.1293	3810.56
62.3003	295	62.3003	7426	62.3003	1494	62.3003	2814	62.3003	5212	62.3003	6364	62.2148	3832.05
62.3858	280	62.3858	7490	62.3858	1554	62.3858	2795	62.3858	5219	62.3858	6440	62.3003	3846.61
62.4714	288	62.4714	7556	62.4714	1601	62.4714	2884	62.4714	5286	62.4714	6471	62.3858	3846.98
62.5569	304	62.5569	7488	62.5569	1548	62.5569	2803	62.5569	5217	62.5569	6372	62.4714	3850.68
62.6424	308	62.6424	7374	62.6424	1523	62.6424	2784	62.6424	5204	62.6424	6405	62.5569	3838.81
62.7279	293	62.7279	7390	62.7279	1472	62.7279	2780	62.7279	5214	62.7279	6411	62.6424	3821.79
62.8134	287	62.8134	7352	62.8134	1483	62.8134	2775	62.8134	5224	62.8134	6385	62.7279	3792.62
62.899	324	62.899	7376	62.899	1510	62.899	2773	62.899	5201	62.899	6376	62.8134	3762.16
62.9845	295	62.9845	7382	62.9845	1473	62.9845	2779	62.9845	5244	62.9845	6396	62.899	3746.05
63.07	292	63.07	7344	63.07	1477	63.07	2778	63.07	5207	63.07	6393	62.9845	3752.39
63.1555	313	63.1555	7390	63.1555	1523	63.1555	2799	63.1555	5199	63.1555	6396	63.07	3761.29
63.2411	319	63.2411	7398	63.2411	1476	63.2411	2777	63.2411	5211	63.2411	6395	63.1555	3763.18
63.3266	298	63.3266	7378	63.3266	1497	63.3266	2757	63.3266	5203	63.3266	6374	63.2411	3765.57
63.4121	303	63.4121	7360	63.4121	1494	63.4121	2794	63.4121	5196	63.4121	6403	63.3266	3763.16
63.4976	282	63.4976	7380	63.4976	1503	63.4976	2787	63.4976	5195	63.4976	6396	63.4121	3760.99
63.5831	275	63.5831	7360	63.5831	1490	63.5831	2768	63.5831	5190	63.5831	6382	63.4976	3762.84
63.6687	273	63.6687	7374	63.6687	1487	63.6687	2776	63.6687	5206	63.6687	6390	63.5831	3755.37
63.7542	294	63.7542	7368	63.7542	1492	63.7542	2791	63.7542	5185	63.7542	6401	63.6687	3755.85
63.8397	317	63.8397	7384	63.8397	1492	63.8397	2779	63.8397	5184	63.8397	6396	63.7542	3756.17
63.9252	278	63.9252	7366	63.9252	1497	63.9252	2767	63.9252	5196	63.9252	6410	63.8397	3766.15
64.0108	308	64.0108	7390	64.0108	1475	64.0108	2758	64.0108	5206	64.0108	6390	63.9252	3768.18
64.0963	296	64.0963	7376	64.0963	1484	64.0963	2762	64.0963	5190	64.0963	6377	64.0108	3769.93
64.1818	308	64.1818	7420	64.1818	1497	64.1818	2780	64.1818	5168	64.1818	6373	64.0963	3766.39
64.2673	284	64.2673	7344	64.2673	1472	64.2673	2755	64.2673	5191	64.2673	6365	64.1818	3762.76
64.3529	294	64.3529	7356	64.3529	1494	64.3529	2791	64.3529	5192	64.3529	6380	64.2673	3759.43
64.4384	308	64.4384	7360	64.4384	1496	64.4384	2770	64.4384	5194	64.4384	6387	64.3529	3758.35
64.5239	298	64.5239	7368	64.5239	1478	64.5239	2779	64.5239	5180	64.5239	6387	64.4384	3750.7
64.6094	305	64.6094	7376	64.6094	1507	64.6094	2768	64.6094	5190	64.6094	6377	64.5239	3748.34
64.6949	308	64.6949	7362	64.6949	1501	64.6949	2762	64.6949	5185	64.6949	6362	64.6094	3745.77
64.7805	284	64.7805	7350	64.7805	1478	64.7805	2797	64.7805	5208	64.7805	6370	64.6949	3753.32
64.866	328	64.866	7378	64.866	1465	64.866	2778	64.866	5203	64.866	6381	64.7805	3760.08
64.9515	287	64.9515	7376	64.9515	1477	64.9515	2774	64.9515	5203	64.9515	6372	64.866	3764.19
65.037	299	65.037	7384	65.037	1481	65.037	2789	65.037	5197	65.037	6386	64.9515	3760.74
65.1226	318	65.1226	7398	65.1226	1489	65.1226	2783	65.1226	5182	65.1226	6376	65.037	3757.67
65.2081	294	65.2081	7340	65.2081	1474	65.2081	2788	65.2081	5214	65.2081	6396	65.1226	3754.19
65.2936	301	65.2936	7324	65.2936	1475	65.2936	2807	65.2936	5208	65.2936	6377	65.2081	3744.3
65.3791	302	65.3791	7352	65.3791	1470	65.3791	2781	65.3791	5197	65.3791	6391	65.2936	3736.05
65.4646	289	65.4646	7342	65.4646	1492	65.4646	2781	65.4646	5192	65.4646	6385	65.3791	3740.63
65.5502	294	65.5502	7346	65.5502	1469	65.5502	2773	65.5502	5173	65.5502	6352	65.4646	3742.88
65.6357	303	65.6357	7396	65.6357	1489	65.6357	2751	65.6357	5206	65.6357	6371	65.5502	3738.39
65.7212	291	65.7212	7396	65.7212	1445	65.7212	2779	65.7212	5177	65.7212	6394	65.6357	3745.42
65.8067	309	65.8067	7326	65.8067	1459	65.8067	2758	65.8067	5200	65.8067	6372	65.7212	3752.26
65.8923	283	65.8923	7320	65.8923	1490	65.8923	2769	65.8923	5167	65.8923	6383	65.8067	3748.82
65.9778	295	65.9778	7398	65.9778	1484	65.9778	2767	65.9778	5174	65.9778	6375	65.8923	3760.33
66.0633	284	66.0633	7390	66.0633	1485	66.0633	2758	66.0633	5182	66.0633	6393	65.9778	3757.05
66.1488	253	66.1488	7358	66.1488	1473	66.1488	2776	66.1488	5179	66.1488	6379	66.0633	3754.51
66.2344	270	66.2344	7416	66.2344	1502	66.2344	2775	66.2344	5193	66.2344	6376	66.1488	3755.28
66.3199	275	66.3199	7308	66.3199	1480	66.3199	2747	66.3199	5192	66.3199	6373	66.2344	3754.87
66.4054	290	66.4054	7366	66.4054	1473	66.4054	2768	66.4054	5174	66.4054	6364	66.3199	3752.72
66.4909	289	66.4909	7332	66.4909	1461	66.4909	2759	66.4909	5181	66.4909	6356	66.4054	3740.55
66.5764	293	66.5764	7340	66.5764	1505	66.5764	2792	66.5764	5179	66.5764	6414	66.4909	3728.97
66.662	302	66.662	7382	66.662	1497	66.662	2766	66.662	5196	66.662	6368	66.5764	3732.71
66.7475	297	66.7475	7322	66.7475	1478	66.7475	2748	66.7475	5194	66.7475	6353	66.662	3732.36
66.833	275	66.833	7330	66.833	1478	66.833	2778	66.833	5183	66.833	6384	66.7475	3746.6
66.9185	272	66.9185	7418	66.9185	1464	66.9185	2740	66.9185	5187	66.9185	6375	66.833	3747.88
67.0041	299	67.0041	7352	67.0041	1484	67.0041	2768	67.0041	5175	67.0041	6384	66.9185	3750.83
67.0896	274	67.0896	7366	67.0896	1485	67.0896	2758	67.0896	5204	67.0896	6370	67.0041	3745.66
67.1751	294	67.1751	7344	67.1751	1480	67.1751	2768	67.1751	5177	67.1751	6353	67.0896	3742.28
67.2606	268	67.2606	7322	67.2606	1488	67.2606	2744	67.2606	5189	67.2606	6382	67.1751	3744.16
67.3461	260	67.3461	7334	67.3461	1468	67.3461	2766	67.3461	5194	67.3461	6386	67.2606	3732.83
67.4317	275	67.4317	7352	67.4317	1497	67.4317	2784	67.4317	5175	67.4317	6361	67.3461	3718.31
67.5172	250	67.5172	7322	67.5172	1491	67.5172	2753	67.5172	5177	67.5172	6337	67.4317	3714.97
67.6027	260	67.6027	7306	67.6027	1457	67.6027	2782	67.6027	5193	67.6027	6359	67.5172	3713.26
67.6882	278	67.6882	7324	67.6882	1459	67.6882	2759	67.6882	5192	67.6882	6378	67.6027	3713.19
67.7738	271	67.7738	7324	67.7738	1464	67.7738	2756	67.7738	5187	67.7738	6366	67.6882	3715.46
67.8593	314	67.8593	7360	67.8593	1480	67.8593	2763	67.8593	5166	67.8593	6363	67.7738	3720.46
67.9448	275	67.9448	7332	67.9448	1489	67.9448	2755	67.9448	5177	67.9448	6365	67.8593	3730.07
68.0303	300	68.0303	7368	68.0303	1486	68.0303	2772	68.0303	5192	68.0303	6345	67.9448	3738.45
68.1159	311	68.1159	7380	68.1159	1449	68.1159	2772	68.1159	5184	68.1159	6355	68.0303	3743.52
68.2014	277	68.2014	7362	68.2014	1512	68.2014	2782	68.2014	5173	68.2014	6372	68.1159	3749.98
68.2869	280	68.2869	7334	68.2869	1483	68.2869	2777	68.2869	5203	68.2869	6364	68.2014	3753.85
68.3724	267	68.3724	7370	68.3724	1476	68.3724	2769	68.3724	5174	68.3724	6376	68.2869	3753.24
68.4579	298	68.4579	7388	68.4579	1481	68.4579	2738	68.4579	5180	68.4579	6361	68.3724	3752.09
68.5435	268	68.5435	7346	68.5435	1475	68.5435	2777	68.5435	5173	68.5435	6368	68.4579	3742.39
68.629	265	68.629	7340	68.629	1486	68.629	2765	68.629	5162	68.629	6365	68.5435	3737.67
68.7145	284	68.7145	7326	68.7145	1475	68.7145	2780	68.7145	5188	68.7145	6390	68.629	3734.6
68.8	244	68.8	7332	68.8	1458	68.8	2786	68.8	5176	68.8	6340	68.7145	3731.56
68.8856	250	68.8856	7348	68.8856	1470	68.8856	2781	68.8856	5175	68.8856	6360	68.8	3724.69
68.9711	269	68.9711	7334	68.9711	1473	68.9711	2768	68.9711	5193	68.9711	6353	68.8856	3725.01
69.0566	290	69.0566	7344	69.0566	1477	69.0566	2763	69.0566	5165	69.0566	6357	68.9711	3729.06
69.1421	271	69.1421	7342	69.1421	1503	69.1421	2759	69.1421	5192	69.1421	6379	69.0566	3722.67
69.2276	279	69.2276	7338	69.2276	1482	69.2276	2760	69.2276	5199	69.2276	6378	69.1421	3722.03
69.3132	253	69.3132	7308	69.3132	1509	69.3132	2772	69.3132	5187	69.3132	6349	69.2276	3714.5
69.3987	268	69.3987	7302	69.3987	1476	69.3987	2785	69.3987	5174	69.3987	6370	69.3132	3722.16
69.4842	262	69.4842	7364	69.4842	1464	69.4842	2750	69.4842	5165	69.4842	6354	69.3987	3731.82
69.5697	320	69.5697	7340	69.5697	1478	69.5697	2762	69.5697	5170	69.5697	6343	69.4842	3726.42
69.6553	270	69.6553	7408	69.6553	1486	69.6553	2759	69.6553	5165	69.6553	6366	69.5697	3726.83
69.7408	273	69.7408	7310	69.7408	1485	69.7408	2748	69.7408	5183	69.7408	6350	69.6553	3723.9
69.8263	282	69.8263	7268	69.8263	1456	69.8263	2763	69.8263	5173	69.8263	6362	69.7408	3727.33
69.9118	275	69.9118	7346	69.9118	1497	69.9118	2747	69.9118	5161	69.9118	6342	69.8263	3721.56
69.9974	267	69.9974	7318	69.9974	1480	69.9974	2762	69.9974	5190	69.9974	6356	69.9118	3713.92
70.0829	261	70.0829	7354	70.0829	1461	70.0829	2751	70.0829	5172	70.0829	6388	69.9974	3706.76
70.1684	265	70.1684	7312	70.1684	1474	70.1684	2763	70.1684	5161	70.1684	6355	70.0829	3706.72
70.2539	261	70.2539	7336	70.2539	1450	70.2539	2744	70.2539	5175	70.2539	6363	70.1684	3724.65
70.3394	255	70.3394	7312	70.3394	1477	70.3394	2741	70.3394	5169	70.3394	6368	70.2539	3733.86
70.425	282	70.425	7382	70.425	1453	70.425	2747	70.425	5154	70.425	6355	70.3394	3723.8
70.5105	261	70.5105	7348	70.5105	1471	70.5105	2757	70.5105	5159	70.5105	6361	70.425	3724.6
70.596	247	70.596	7320	70.596	1446	70.596	2744	70.596	5173	70.596	6355	70.5105	3724.48
70.6815	277	70.6815	7292	70.6815	1468	70.6815	2729	70.6815	5178	70.6815	6364	70.596	3724.2
70.7671	251	70.7671	7350	70.7671	1473	70.7671	2747	70.7671	5158	70.7671	6361	70.6815	3719.07
70.8526	251	70.8526	7336	70.8526	1461	70.8526	2757	70.8526	5150	70.8526	6357	70.7671	3717.56
70.9381	271	70.9381	7302	70.9381	1462	70.9381	2750	70.9381	5166	70.9381	6381	70.8526	3704.92
71.0236	266	71.0236	7330	71.0236	1457	71.0236	2747	71.0236	5167	71.0236	6363	70.9381	3708.41
71.1091	249	71.1091	7324	71.1091	1465	71.1091	2743	71.1091	5180	71.1091	6350	71.0236	3715.99
71.1947	261	71.1947	7302	71.1947	1456	71.1947	2749	71.1947	5178	71.1947	6350	71.1091	3718.45
71.2802	265	71.2802	7356	71.2802	1470	71.2802	2735	71.2802	5162	71.2802	6337	71.1947	3716.13
71.3657	257	71.3657	7340	71.3657	1467	71.3657	2747	71.3657	5159	71.3657	6350	71.2802	3715.2
71.4512	273	71.4512	7306	71.4512	1450	71.4512	2753	71.4512	5175	71.4512	6346	71.3657	3709.34
71.5368	267	71.5368	7310	71.5368	1445	71.5368	2768	71.5368	5162	71.5368	6358	71.4512	3703.58
71.6223	270	71.6223	7276	71.6223	1454	71.6223	2755	71.6223	5145	71.6223	6349	71.5368	3699.27
71.7078	269	71.7078	7292	71.7078	1463	71.7078	2756	71.7078	5159	71.7078	6350	71.6223	3698.13
71.7933	258	71.7933	7334	71.7933	1482	71.7933	2763	71.7933	5146	71.7933	6344	71.7078	3691.63
71.8789	262	71.8789	7306	71.8789	1434	71.8789	2736	71.8789	5152	71.8789	6345	71.7933	3691.86
71.9644	241	71.9644	7322	71.9644	1461	71.9644	2766	71.9644	5170	71.9644	6347	71.8789	3702.59
72.0499	266	72.0499	7300	72.0499	1448	72.0499	2734	72.0499	5178	72.0499	6344	71.9644	3703.08
72.1354	257	72.1354	7308	72.1354	1463	72.1354	2774	72.1354	5157	72.1354	6334	72.0499	3705
72.2209	279	72.2209	7334	72.2209	1459	72.2209	2744	72.2209	5160	72.2209	6332	72.1354	3697.32
72.3065	251	72.3065	7264	72.3065	1435	72.3065	2752	72.3065	5167	72.3065	6340	72.2209	3689.57
72.392	256	72.392	7298	72.392	1461	72.392	2755	72.392	5157	72.392	6350	72.3065	3690.89
72.4775	244	72.4775	7284	72.4775	1451	72.4775	2743	72.4775	5165	72.4775	6369	72.392	3684.5
72.563	253	72.563	7304	72.563	1452	72.563	2744	72.563	5137	72.563	6346	72.4775	3682.95
72.6486	261	72.6486	7302	72.6486	1461	72.6486	2728	72.6486	5165	72.6486	6387	72.563	3680.23
72.7341	234	72.7341	7270	72.7341	1454	72.7341	2754	72.7341	5161	72.7341	6360	72.6486	3679.11
72.8196	228	72.8196	7304	72.8196	1448	72.8196	2750	72.8196	5159	72.8196	6344	72.7341	3685.05
72.9051	234	72.9051	7302	72.9051	1445	72.9051	2745	72.9051	5149	72.9051	6345	72.8196	3691.25
72.9906	279	72.9906	7306	72.9906	1447	72.9906	2740	72.9906	5171	72.9906	6356	72.9051	3698.23
73.0762	259	73.0762	7322	73.0762	1459	73.0762	2749	73.0762	5162	73.0762	6344	72.9906	3699.31
73.1617	243	73.1617	7348	73.1617	1469	73.1617	2745	73.1617	5176	73.1617	6363	73.0762	3701.86
73.2472	254	73.2472	7292	73.2472	1453	73.2472	2734	73.2472	5128	73.2472	6343	73.1617	3705.52
73.3327	252	73.3327	7292	73.3327	1461	73.3327	2755	73.3327	5170	73.3327	6339	73.2472	3706.42
73.4183	258	73.4183	7308	73.4183	1439	73.4183	2726	73.4183	5161	73.4183	6324	73.3327	3702.89
73.5038	261	73.5038	7314	73.5038	1477	73.5038	2745	73.5038	5146	73.5038	6349	73.4183	3691.87
73.5893	254	73.5893	7306	73.5893	1472	73.5893	2740	73.5893	5183	73.5893	6334	73.5038	3683.12
73.6748	258	73.6748	7254	73.6748	1455	73.6748	2743	73.6748	5162	73.6748	6355	73.5893	3680
73.7604	249	73.7604	7266	73.7604	1451	73.7604	2752	73.7604	5157	73.7604	6365	73.6748	3680.1
73.8459	235	73.8459	7306	73.8459	1453	73.8459	2750	73.8459	5155	73.8459	6345	73.7604	3673.41
73.9314	256	73.9314	7296	73.9314	1466	73.9314	2751	73.9314	5159	73.9314	6344	73.8459	3673.71
74.0169	275	74.0169	7268	74.0169	1441	74.0169	2733	74.0169	5146	74.0169	6365	73.9314	3674.69
74.1024	269	74.1024	7292	74.1024	1450	74.1024	2716	74.1024	5170	74.1024	6343	74.0169	3681.81
74.188	235	74.188	7326	74.188	1456	74.188	2744	74.188	5161	74.188	6334	74.1024	3686.87
74.2735	247	74.2735	7286	74.2735	1439	74.2735	2736	74.2735	5144	74.2735	6346	74.188	3689
74.359	263	74.359	7306	74.359	1428	74.359	2734	74.359	5139	74.359	6349	74.2735	3695.46
74.4445	240	74.4445	7288	74.4445	1443	74.4445	2735	74.4445	5179	74.4445	6360	74.359	3692.11
74.5301	264	74.5301	7326	74.5301	1462	74.5301	2760	74.5301	5135	74.5301	6344	74.4445	3691.17
74.6156	250	74.6156	7304	74.6156	1457	74.6156	2744	74.6156	5153	74.6156	6347	74.5301	3683.4
74.7011	275	74.7011	7226	74.7011	1442	74.7011	2759	74.7011	5149	74.7011	6354	74.6156	3676.69
74.7866	240	74.7866	7306	74.7866	1436	74.7866	2733	74.7866	5157	74.7866	6342	74.7011	3680.86
74.8721	245	74.8721	7290	74.8721	1451	74.8721	2715	74.8721	5152	74.8721	6330	74.7866	3679.13
74.9577	248	74.9577	7306	74.9577	1473	74.9577	2719	74.9577	5168	74.9577	6352	74.8721	3688.96
75.0432	220	75.0432	7326	75.0432	1442	75.0432	2737	75.0432	5159	75.0432	6343	74.9577	3691.77
75.1287	276	75.1287	7306	75.1287	1440	75.1287	2761	75.1287	5166	75.1287	6336	75.0432	3697.77
75.2142	262	75.2142	7336	75.2142	1449	75.2142	2727	75.2142	5162	75.2142	6353	75.1287	3705.09
75.2998	251	75.2998	7270	75.2998	1452	75.2998	2739	75.2998	5159	75.2998	6332	75.2142	3695.11
75.3853	273	75.3853	7280	75.3853	1442	75.3853	2740	75.3853	5140	75.3853	6344	75.2998	3689.5
75.4708	234	75.4708	7294	75.4708	1440	75.4708	2742	75.4708	5132	75.4708	6356	75.3853	3677.88
75.5563	266	75.5563	7268	75.5563	1441	75.5563	2748	75.5563	5155	75.5563	6340	75.4708	3670.58
75.6419	242	75.6419	7270	75.6419	1439	75.6419	2724	75.6419	5152	75.6419	6331	75.5563	3665.85
75.7274	247	75.7274	7272	75.7274	1456	75.7274	2735	75.7274	5156	75.7274	6325	75.6419	3665.32
75.8129	239	75.8129	7296	75.8129	1446	75.8129	2722	75.8129	5138	75.8129	6351	75.7274	3672.57
75.8984	253	75.8984	7282	75.8984	1476	75.8984	2737	75.8984	5109	75.8984	6365	75.8129	3677.57
75.9839	249	75.9839	7310	75.9839	1460	75.9839	2743	75.9839	5173	75.9839	6306	75.8984	3681.72
76.0695	258	76.0695	7294	76.0695	1438	76.0695	2728	76.0695	5161	76.0695	6337	75.9839	3684.18
76.155	249	76.155	7308	76.155	1424	76.155	2727	76.155	5141	76.155	6351	76.0695	3688.08
76.2405	243	76.2405	7280	76.2405	1462	76.2405	2744	76.2405	5148	76.2405	6347	76.155	3690.16
76.326	264	76.326	7280	76.326	1455	76.326	2746	76.326	5155	76.326	6330	76.2405	3685.88
76.4116	266	76.4116	7316	76.4116	1442	76.4116	2718	76.4116	5118	76.4116	6324	76.326	3680.9
76.4971	265	76.4971	7282	76.4971	1453	76.4971	2754	76.4971	5159	76.4971	6343	76.4116	3675.04
76.5826	248	76.5826	7264	76.5826	1412	76.5826	2730	76.5826	5159	76.5826	6334	76.4971	3677.69
76.6681	244	76.6681	7280	76.6681	1443	76.6681	2742	76.6681	5128	76.6681	6342	76.5826	3677.55
76.7536	241	76.7536	7306	76.7536	1461	76.7536	2749	76.7536	5129	76.7536	6344	76.6681	3681.25
76.8392	252	76.8392	7312	76.8392	1429	76.8392	2730	76.8392	5140	76.8392	6348	76.7536	3681.27
76.9247	256	76.9247	7286	76.9247	1437	76.9247	2735	76.9247	5154	76.9247	6311	76.8392	3685.61
77.0102	229	77.0102	7300	77.0102	1478	77.0102	2743	77.0102	5146	77.0102	6345	76.9247	3691.86
77.0957	232	77.0957	7302	77.0957	1447	77.0957	2720	77.0957	5144	77.0957	6332	77.0102	3695.79
77.1813	224	77.1813	7318	77.1813	1433	77.1813	2733	77.1813	5137	77.1813	6339	77.0957	3691.67
77.2668	230	77.2668	7276	77.2668	1448	77.2668	2721	77.2668	5133	77.2668	6337	77.1813	3684.69
77.3523	238	77.3523	7292	77.3523	1453	77.3523	2738	77.3523	5148	77.3523	6310	77.2668	3680
77.4378	239	77.4378	7270	77.4378	1410	77.4378	2751	77.4378	5150	77.4378	6318	77.3523	3681.63
77.5233	237	77.5233	7278	77.5233	1427	77.5233	2724	77.5233	5147	77.5233	6338	77.4378	3675.93
77.6089	252	77.6089	7288	77.6089	1469	77.6089	2741	77.6089	5121	77.6089	6337	77.5233	3667.97
77.6944	243	77.6944	7296	77.6944	1464	77.6944	2736	77.6944	5128	77.6944	6330	77.6089	3669.7
77.7799	254	77.7799	7258	77.7799	1447	77.7799	2740	77.7799	5141	77.7799	6333	77.6944	3673.35
77.8654	251	77.8654	7276	77.8654	1441	77.8654	2763	77.8654	5137	77.8654	6338	77.7799	3676.64
77.951	230	77.951	7322	77.951	1438	77.951	2732	77.951	5138	77.951	6334	77.8654	3679.32
78.0365	229	78.0365	7274	78.0365	1430	78.0365	2756	78.0365	5146	78.0365	6324	77.951	3678.22
78.122	230	78.122	7296	78.122	1447	78.122	2740	78.122	5165	78.122	6347	78.0365	3672.71
78.2075	249	78.2075	7264	78.2075	1429	78.2075	2744	78.2075	5143	78.2075	6325	78.122	3672.82
78.2931	252	78.2931	7272	78.2931	1440	78.2931	2732	78.2931	5148	78.2931	6327	78.2075	3674.11
78.3786	247	78.3786	7266	78.3786	1439	78.3786	2739	78.3786	5142	78.3786	6336	78.2931	3671.37
78.4641	235	78.4641	7302	78.4641	1460	78.4641	2721	78.4641	5119	78.4641	6322	78.3786	3669.39
78.5496	233	78.5496	7278	78.5496	1455	78.5496	2733	78.5496	5137	78.5496	6320	78.4641	3671.42
78.6351	270	78.6351	7286	78.6351	1453	78.6351	2723	78.6351	5146	78.6351	6325	78.5496	3662.95
78.7207	239	78.7207	7270	78.7207	1448	78.7207	2708	78.7207	5167	78.7207	6331	78.6351	3671.54
78.8062	245	78.8062	7250	78.8062	1446	78.8062	2750	78.8062	5155	78.8062	6339	78.7207	3670.25
78.8917	229	78.8917	7264	78.8917	1435	78.8917	2740	78.8917	5149	78.8917	6341	78.8062	3667.29
78.9772	237	78.9772	7330	78.9772	1436	78.9772	2713	78.9772	5135	78.9772	6311	78.8917	3661.77
79.0628	239	79.0628	7240	79.0628	1425	79.0628	2721	79.0628	5135	79.0628	6323	78.9772	3658.61
79.1483	237	79.1483	7262	79.1483	1421	79.1483	2741	79.1483	5133	79.1483	6328	79.0628	3661.85
79.2338	255	79.2338	7268	79.2338	1456	79.2338	2729	79.2338	5140	79.2338	6337	79.1483	3669.08
79.3193	236	79.3193	7272	79.3193	1425	79.3193	2730	79.3193	5141	79.3193	6323	79.2338	3672.13
79.4048	244	79.4048	7316	79.4048	1431	79.4048	2744	79.4048	5123	79.4048	6352	79.3193	3667.99
79.4904	232	79.4904	7276	79.4904	1444	79.4904	2724	79.4904	5162	79.4904	6335	79.4048	3658.19
79.5759	245	79.5759	7250	79.5759	1432	79.5759	2742	79.5759	5134	79.5759	6329	79.4904	3664.28
79.6614	264	79.6614	7248	79.6614	1441	79.6614	2728	79.6614	5149	79.6614	6324	79.5759	3659.79
79.7469	250	79.7469	7252	79.7469	1438	79.7469	2704	79.7469	5119	79.7469	6313	79.6614	3665.85
79.8325	231	79.8325	7298	79.8325	1433	79.8325	2713	79.8325	5154	79.8325	6316	79.7469	3662.77
79.918	243	79.918	7288	79.918	1441	79.918	2736	79.918	5135	79.918	6336	79.8325	3664.79
80.0035	217	80.0035	7312	80.0035	1447	80.0035	2723	80.0035	5146	80.0035	6350	79.918	3661.91
80.089	249	80.089	7234	80.089	1428	80.089	2746	80.089	5140	80.089	6320	80.0035	3671.73
80.1746	236	80.1746	7284	80.1746	1440	80.1746	2732	80.1746	5139	80.1746	6320	80.089	3672.09
80.2601	244	80.2601	7232	80.2601	1436	80.2601	2733	80.2601	5142	80.2601	6332	80.1746	3671.43
80.3456	256	80.3456	7344	80.3456	1436	80.3456	2737	80.3456	5155	80.3456	6320	80.2601	3663.32
80.4311	226	80.4311	7254	80.4311	1454	80.4311	2738	80.4311	5134	80.4311	6319	80.3456	3666.2
80.5166	227	80.5166	7284	80.5166	1443	80.5166	2728	80.5166	5112	80.5166	6320	80.4311	3667.69
80.6022	242	80.6022	7266	80.6022	1421	80.6022	2726	80.6022	5132	80.6022	6326	80.5166	3677.48
80.6877	256	80.6877	7308	80.6877	1434	80.6877	2727	80.6877	5127	80.6877	6322	80.6022	3677.42
80.7732	241	80.7732	7280	80.7732	1450	80.7732	2722	80.7732	5142	80.7732	6331	80.6877	3680.35
80.8587	249	80.8587	7298	80.8587	1429	80.8587	2745	80.8587	5146	80.8587	6326	80.7732	3673.63
80.9443	242	80.9443	7290	80.9443	1413	80.9443	2723	80.9443	5147	80.9443	6328	80.8587	3684.61
81.0298	225	81.0298	7282	81.0298	1412	81.0298	2705	81.0298	5150	81.0298	6333	80.9443	3682.52
81.1153	224	81.1153	7292	81.1153	1450	81.1153	2721	81.1153	5145	81.1153	6308	81.0298	3680.43
81.2008	236	81.2008	7292	81.2008	1450	81.2008	2728	81.2008	5109	81.2008	6314	81.1153	3676.28
81.2863	254	81.2863	7268	81.2863	1438	81.2863	2725	81.2863	5122	81.2863	6315	81.2008	3676.27
81.3719	244	81.3719	7274	81.3719	1448	81.3719	2743	81.3719	5135	81.3719	6323	81.2863	3667.61
81.4574	235	81.4574	7286	81.4574	1425	81.4574	2739	81.4574	5143	81.4574	6350	81.3719	3669.39
81.5429	247	81.5429	7266	81.5429	1432	81.5429	2734	81.5429	5136	81.5429	6329	81.4574	3666.75
81.6284	229	81.6284	7262	81.6284	1447	81.6284	2725	81.6284	5118	81.6284	6338	81.5429	3665.43
81.714	243	81.714	7312	81.714	1431	81.714	2752	81.714	5142	81.714	6349	81.6284	3669.87
81.7995	251	81.7995	7264	81.7995	1460	81.7995	2736	81.7995	5131	81.7995	6323	81.714	3676.06
81.885	211	81.885	7300	81.885	1430	81.885	2740	81.885	5137	81.885	6315	81.7995	3679.22
81.9705	234	81.9705	7304	81.9705	1440	81.9705	2730	81.9705	5134	81.9705	6356	81.885	3683.61
82.0561	260	82.0561	7286	82.0561	1451	82.0561	2745	82.0561	5134	82.0561	6319	81.9705	3679.74
82.1416	259	82.1416	7282	82.1416	1442	82.1416	2731	82.1416	5113	82.1416	6326	82.0561	3674.18
82.2271	229	82.2271	7274	82.2271	1444	82.2271	2725	82.2271	5138	82.2271	6341	82.1416	3669.06
82.3126	233	82.3126	7238	82.3126	1453	82.3126	2737	82.3126	5141	82.3126	6332	82.2271	3677.12
82.3981	247	82.3981	7300	82.3981	1446	82.3981	2750	82.3981	5145	82.3981	6325	82.3126	3671.6
82.4837	236	82.4837	7308	82.4837	1435	82.4837	2746	82.4837	5141	82.4837	6325	82.3981	3669.4
82.5692	225	82.5692	7300	82.5692	1438	82.5692	2748	82.5692	5139	82.5692	6310	82.4837	3668.25
82.6547	221	82.6547	7240	82.6547	1432	82.6547	2746	82.6547	5128	82.6547	6318	82.5692	3671.16
82.7402	232	82.7402	7272	82.7402	1419	82.7402	2748	82.7402	5126	82.7402	6337	82.6547	3674.05
82.8258	252	82.8258	7278	82.8258	1430	82.8258	2742	82.8258	5138	82.8258	6329	82.7402	3676.31
82.9113	244	82.9113	7302	82.9113	1440	82.9113	2743	82.9113	5124	82.9113	6333	82.8258	3663.2
82.9968	253	82.9968	7276	82.9968	1449	82.9968	2737	82.9968	5150	82.9968	6344	82.9113	3665.27
83.0823	240	83.0823	7272	83.0823	1433	83.0823	2723	83.0823	5159	83.0823	6336	82.9968	3668.35
83.1678	227	83.1678	7256	83.1678	1443	83.1678	2712	83.1678	5123	83.1678	6336	83.0823	3677.48
83.2534	256	83.2534	7322	83.2534	1431	83.2534	2756	83.2534	5135	83.2534	6327	83.1678	3675.86
83.3389	233	83.3389	7276	83.3389	1447	83.3389	2734	83.3389	5123	83.3389	6322	83.2534	3677.82
83.4244	233	83.4244	7302	83.4244	1441	83.4244	2750	83.4244	5140	83.4244	6311	83.3389	3675.75
83.5099	224	83.5099	7278	83.5099	1446	83.5099	2735	83.5099	5131	83.5099	6318	83.4244	3681.26
83.5955	257	83.5955	7290	83.5955	1456	83.5955	2726	83.5955	5134	83.5955	6320	83.5099	3676.35
83.681	243	83.681	7268	83.681	1432	83.681	2714	83.681	5135	83.681	6322	83.5955	3673.66
83.7665	238	83.7665	7292	83.7665	1447	83.7665	2754	83.7665	5143	83.7665	6320	83.681	3672.3
83.852	259	83.852	7258	83.852	1435	83.852	2740	83.852	5128	83.852	6321	83.7665	3676.91
83.9376	258	83.9376	7320	83.9376	1451	83.9376	2725	83.9376	5134	83.9376	6319	83.852	3684.49
84.0231	248	84.0231	7322	84.0231	1438	84.0231	2720	84.0231	5122	84.0231	6334	83.9376	3682.51
84.1086	222	84.1086	7288	84.1086	1434	84.1086	2723	84.1086	5121	84.1086	6324	84.0231	3691.41
84.1941	222	84.1941	7318	84.1941	1422	84.1941	2759	84.1941	5126	84.1941	6336	84.1086	3693.9
84.2796	261	84.2796	7250	84.2796	1435	84.2796	2731	84.2796	5115	84.2796	6321	84.1941	3693.2
84.3652	235	84.3652	7354	84.3652	1422	84.3652	2727	84.3652	5113	84.3652	6332	84.2796	3692.57
84.4507	244	84.4507	7260	84.4507	1454	84.4507	2743	84.4507	5113	84.4507	6324	84.3652	3686.32
84.5362	243	84.5362	7298	84.5362	1437	84.5362	2765	84.5362	5109	84.5362	6320	84.4507	3681.71
84.6217	253	84.6217	7284	84.6217	1426	84.6217	2736	84.6217	5121	84.6217	6320	84.5362	3681.34
84.7073	250	84.7073	7286	84.7073	1427	84.7073	2743	84.7073	5115	84.7073	6304	84.6217	3674.25
84.7928	242	84.7928	7254	84.7928	1427	84.7928	2754	84.7928	5116	84.7928	6323	84.7073	3670.19
84.8783	238	84.8783	7274	84.8783	1432	84.8783	2742	84.8783	5106	84.8783	6316	84.7928	3649.52
84.9638	236	84.9638	7248	84.9638	1451	84.9638	2740	84.9638	5138	84.9638	6307	84.8783	3654.61
85.0493	253	85.0493	7252	85.0493	1440	85.0493	2727	85.0493	5117	85.0493	6316	84.9638	3658.37
85.1349	259	85.1349	7260	85.1349	1420	85.1349	2725	85.1349	5127	85.1349	6312	85.0493	3667.64
85.2204	230	85.2204	7340	85.2204	1429	85.2204	2738	85.2204	5128	85.2204	6320	85.1349	3671.04
85.3059	248	85.3059	7318	85.3059	1422	85.3059	2746	85.3059	5108	85.3059	6326	85.2204	3675.16
85.3914	216	85.3914	7270	85.3914	1424	85.3914	2757	85.3914	5133	85.3914	6318	85.3059	3676.06
85.477	233	85.477	7250	85.477	1458	85.477	2768	85.477	5118	85.477	6326	85.3914	3679.8
85.5625	246	85.5625	7282	85.5625	1438	85.5625	2743	85.5625	5117	85.5625	6328	85.477	3682.85
85.648	233	85.648	7300	85.648	1424	85.648	2728	85.648	5133	85.648	6323	85.5625	3686.01
85.7335	260	85.7335	7308	85.7335	1443	85.7335	2746	85.7335	5114	85.7335	6305	85.648	3679.22
85.8191	242	85.8191	7320	85.8191	1444	85.8191	2724	85.8191	5130	85.8191	6317	85.7335	3682.05
85.9046	253	85.9046	7296	85.9046	1440	85.9046	2762	85.9046	5132	85.9046	6321	85.8191	3685.76
85.9901	260	85.9901	7248	85.9901	1425	85.9901	2722	85.9901	5115	85.9901	6314	85.9046	3682.41
86.0756	242	86.0756	7270	86.0756	1440	86.0756	2743	86.0756	5114	86.0756	6328	85.9901	3672.92
86.1611	263	86.1611	7272	86.1611	1426	86.1611	2734	86.1611	5113	86.1611	6309	86.0756	3667.22
86.2467	259	86.2467	7270	86.2467	1430	86.2467	2751	86.2467	5116	86.2467	6331	86.1611	3659.87
86.3322	239	86.3322	7278	86.3322	1413	86.3322	2744	86.3322	5115	86.3322	6311	86.2467	3656.89
86.4177	243	86.4177	7282	86.4177	1412	86.4177	2748	86.4177	5126	86.4177	6339	86.3322	3666.69
86.5032	247	86.5032	7260	86.5032	1415	86.5032	2734	86.5032	5124	86.5032	6312	86.4177	3670.91
86.5888	257	86.5888	7292	86.5888	1431	86.5888	2747	86.5888	5114	86.5888	6329	86.5032	3670.97
86.6743	249	86.6743	7302	86.6743	1420	86.6743	2739	86.6743	5104	86.6743	6341	86.5888	3670.31
86.7598	243	86.7598	7246	86.7598	1430	86.7598	2738	86.7598	5133	86.7598	6318	86.6743	3669.15
86.8453	227	86.8453	7282	86.8453	1419	86.8453	2739	86.8453	5121	86.8453	6308	86.7598	3665.18
86.9308	234	86.9308	7262	86.9308	1440	86.9308	2736	86.9308	5119	86.9308	6313	86.8453	3661.39
87.0164	242	87.0164	7268	87.0164	1436	87.0164	2740	87.0164	5120	87.0164	6327	86.9308	3661.02
87.1019	244	87.1019	7264	87.1019	1423	87.1019	2748	87.1019	5117	87.1019	6312	87.0164	3660.48
87.1874	232	87.1874	7278	87.1874	1435	87.1874	2730	87.1874	5129	87.1874	6328	87.1019	3664.47
87.2729	224	87.2729	7296	87.2729	1426	87.2729	2755	87.2729	5126	87.2729	6311	87.1874	3675.06
87.3585	241	87.3585	7298	87.3585	1434	87.3585	2755	87.3585	5117	87.3585	6323	87.2729	3675.51
87.444	202	87.444	7284	87.444	1428	87.444	2743	87.444	5111	87.444	6323	87.3585	3678.45
87.5295	233	87.5295	7286	87.5295	1435	87.5295	2746	87.5295	5126	87.5295	6313	87.444	3677.08
87.615	266	87.615	7260	87.615	1426	87.615	2766	87.615	5149	87.615	6318	87.5295	3669.47
87.7006	228	87.7006	7264	87.7006	1429	87.7006	2756	87.7006	5103	87.7006	6320	87.615	3660.49
87.7861	248	87.7861	7258	87.7861	1447	87.7861	2732	87.7861	5120	87.7861	6299	87.7006	3657.23
87.8716	250	87.8716	7248	87.8716	1427	87.8716	2767	87.8716	5122	87.8716	6315	87.7861	3656.61
87.9571	218	87.9571	7286	87.9571	1414	87.9571	2749	87.9571	5110	87.9571	6323	87.8716	3658.23
88.0426	240	88.0426	7300	88.0426	1421	88.0426	2752	88.0426	5103	88.0426	6310	87.9571	3665.38
88.1282	227	88.1282	7276	88.1282	1421	88.1282	2756	88.1282	5121	88.1282	6309	88.0426	3675.12
88.2137	232	88.2137	7286	88.2137	1418	88.2137	2727	88.2137	5112	88.2137	6326	88.1282	3677.91
88.2992	241	88.2992	7306	88.2992	1426	88.2992	2743	88.2992	5107	88.2992	6307	88.2137	3678.4
88.3847	249	88.3847	7276	88.3847	1412	88.3847	2731	88.3847	5125	88.3847	6314	88.2992	3674.29
88.4703	257	88.4703	7258	88.4703	1434	88.4703	2748	88.4703	5129	88.4703	6314	88.3847	3672.72
88.5558	234	88.5558	7272	88.5558	1420	88.5558	2743	88.5558	5115	88.5558	6287	88.4703	3674.04
88.6413	234	88.6413	7282	88.6413	1429	88.6413	2748	88.6413	5099	88.6413	6319	88.5558	3672.94
88.7268	248	88.7268	7312	88.7268	1428	88.7268	2736	88.7268	5106	88.7268	6318	88.6413	3666.7
88.8123	254	88.8123	7264	88.8123	1420	88.8123	2747	88.8123	5127	88.8123	6317	88.7268	3660.58
88.8979	232	88.8979	7240	88.8979	1408	88.8979	2728	88.8979	5094	88.8979	6320	88.8123	3663.17
88.9834	246	88.9834	7256	88.9834	1446	88.9834	2747	88.9834	5105	88.9834	6328	88.8979	3664.07
89.0689	241	89.0689	7268	89.0689	1415	89.0689	2748	89.0689	5109	89.0689	6327	88.9834	3656.81
89.1544	241	89.1544	7284	89.1544	1430	89.1544	2734	89.1544	5113	89.1544	6312	89.0689	3653.04
89.24	222	89.24	7258	89.24	1425	89.24	2740	89.24	5122	89.24	6305	89.1544	3650.75
89.3255	251	89.3255	7240	89.3255	1410	89.3255	2761	89.3255	5124	89.3255	6317	89.24	3652.4
89.411	238	89.411	7270	89.411	1438	89.411	2752	89.411	5107	89.411	6335	89.3255	3647.33
89.4965	229	89.4965	7250	89.4965	1424	89.4965	2758	89.4965	5124	89.4965	6317	89.411	3652.1
89.5821	228	89.5821	7242	89.5821	1428	89.5821	2759	89.5821	5108	89.5821	6315	89.4965	3653.32
89.6676	252	89.6676	7268	89.6676	1437	89.6676	2746	89.6676	5111	89.6676	6319	89.5821	3654.49
89.7531	239	89.7531	7328	89.7531	1424	89.7531	2730	89.7531	5134	89.7531	6328	89.6676	3654.82
89.8386	238	89.8386	7242	89.8386	1433	89.8386	2725	89.8386	5120	89.8386	6336	89.7531	3655.41
89.9241	244	89.9241	7256	89.9241	1423	89.9241	2735	89.9241	5118	89.9241	6299	89.8386	3656.28
90.0097	261	90.0097	7262	90.0097	1433	90.0097	2734	90.0097	5124	90.0097	6316	89.9241	3657.42
												90.0097	3658.83

## Sheet: Figure4a
240.28	1030.4	1030.4	1030.4	1030.4	1030.4	1030.4	1030.4		240.08	965.742	965.768	965.742	965.742	965.742	965.742	965.768		240.08	1177.96	1177.99	1177.96	1177.96	1177.96	1177.96	1177.99	1177.96		1113.05	1113.13	1113.05	1113.05	1113.05	1113.05	1113.13	1113.05	1113.05		240.08	1173.02	1173.26	1173.02	1173.02	1173.02	1173.02	1173.26	1173.02	1173.02		240.08
240.18	1052.02	1029.66	1029.65	1029.65	1029.65	1029.65	1029.66		239.98	974.339	965.087	965.049	965.049	965.049	965.049	965.087		239.98	1197.88	1175.76	1175.72	1175.72	1175.72	1175.72	1175.76	1175.72		1199.35	1111.37	1111.25	1111.25	1111.25	1111.25	1111.37	1111.25	1111.25		239.98	1211.86	1172.77	1172.45	1172.45	1172.45	1172.45	1172.77	1172.45	1172.45		239.98
240.08	1060.27	1028.91	1028.9	1028.9	1028.9	1028.9	1028.91		239.88	968.823	964.411	964.356	964.356	964.356	964.356	964.411		239.88	1169.3	1173.55	1173.49	1173.49	1173.49	1173.49	1173.55	1173.49		1304.14	1109.62	1109.45	1109.45	1109.45	1109.45	1109.62	1109.45	1109.45		239.88	1280.03	1172.29	1171.88	1171.88	1171.88	1171.88	1172.29	1171.88	1171.88		239.88
239.98	1050.07	1028.17	1028.15	1028.15	1028.15	1028.15	1028.17		239.78	953.084	963.742	963.663	963.663	963.663	963.663	963.742		239.78	1116.95	1171.34	1171.25	1171.25	1171.25	1171.25	1171.34	1171.25		1348.87	1107.88	1107.65	1107.65	1107.65	1107.65	1107.88	1107.65	1107.65		239.78	1319.34	1171.84	1171.32	1171.32	1171.32	1171.32	1171.84	1171.32	1171.32		239.78
239.88	1031.72	1027.42	1027.41	1027.41	1027.41	1027.41	1027.42		239.68	963.223	963.084	962.97	962.97	962.97	962.97	963.084		239.68	1058.39	1169.14	1169.02	1169.02	1169.02	1169.02	1169.14	1169.02		1308.79	1106.17	1105.86	1105.86	1105.86	1105.86	1106.17	1105.86	1105.86		239.68	1312.47	1171.42	1170.75	1170.75	1170.75	1170.75	1171.42	1170.75	1170.75		239.68
239.78	955.412	1026.68	1026.66	1026.66	1026.66	1026.66	1026.68		239.58	968.456	962.439	962.278	962.278	962.278	962.278	962.439		239.58	1040.98	1166.96	1166.78	1166.78	1166.78	1166.78	1166.96	1166.78		1246	1104.49	1104.06	1104.06	1104.06	1104.06	1104.49	1104.06	1104.06		239.58	1299.51	1171.04	1170.18	1170.18	1170.18	1170.18	1171.04	1170.18	1170.18		239.58
239.68	926.566	1025.95	1025.91	1025.91	1025.91	1025.91	1025.95		239.48	977.224	961.813	961.585	961.585	961.585	961.585	961.813		239.48	1077.5	1164.8	1164.55	1164.55	1164.55	1164.55	1164.8	1164.55		1180.2	1102.86	1102.26	1102.26	1102.26	1102.26	1102.86	1102.26	1102.26		239.48	1262.87	1170.71	1169.61	1169.61	1169.61	1169.61	1170.71	1169.61	1169.61		239.48
239.58	979.057	1025.22	1025.16	1025.16	1025.16	1025.16	1025.22		239.38	1015.31	961.213	960.892	960.892	960.892	960.892	961.213		239.38	1143.87	1162.67	1162.31	1162.31	1162.31	1162.31	1162.67	1162.31		1146.08	1101.27	1100.46	1100.46	1100.46	1100.46	1101.27	1100.46	1100.46		239.38	1273.9	1170.43	1169.04	1169.04	1169.04	1169.04	1170.43	1169.04	1169.04		239.38
239.48	1029.62	1024.5	1024.41	1024.41	1024.41	1024.41	1024.5		239.28	1032.16	960.647	960.199	960.199	960.199	960.199	960.647		239.28	1148.76	1160.58	1160.08	1160.08	1160.08	1160.08	1160.58	1160.08		1137.18	1099.76	1098.66	1098.66	1098.66	1098.66	1099.76	1098.66	1098.66		239.28	1311.85	1170.23	1168.47	1168.47	1168.47	1168.47	1170.23	1168.47	1168.47		239.28
239.38	1060.78	1023.79	1023.66	1023.66	1023.66	1023.66	1023.79		239.18	979.133	960.128	959.506	959.506	959.506	959.506	960.128		239.18	1114.11	1158.55	1157.84	1157.84	1157.84	1157.84	1158.55	1157.84		1113.42	1098.34	1096.87	1096.87	1096.87	1096.87	1098.34	1096.87	1096.87		239.18	1345.96	1170.12	1167.9	1167.9	1167.91	1167.9	1170.11	1167.9	1167.9		239.18
239.28	1019.06	1023.1	1022.92	1022.92	1022.92	1022.92	1023.1		239.08	908.742	959.67	958.813	958.813	958.813	958.813	959.67		239.08	1071.4	1156.59	1155.61	1155.61	1155.61	1155.61	1156.59	1155.61		1112.08	1097.04	1095.07	1095.07	1095.07	1095.07	1097.04	1095.07	1095.07		239.08	1309.68	1170.11	1167.34	1167.34	1167.34	1167.34	1170.11	1167.34	1167.34		239.08
239.18	978.372	1022.44	1022.17	1022.17	1022.17	1022.17	1022.44		238.98	886.783	959.295	958.12	958.12	958.12	958.12	959.295		238.98	1058.81	1154.74	1153.37	1153.37	1153.37	1153.37	1154.74	1153.37		1157.25	1095.89	1093.27	1093.27	1093.27	1093.27	1095.89	1093.27	1093.27		238.98	1210.51	1170.23	1166.77	1166.77	1166.77	1166.77	1170.23	1166.77	1166.77		238.98
239.08	953.427	1021.81	1021.42	1021.42	1021.42	1021.42	1021.81		238.88	913.018	959.027	957.427	957.427	957.427	957.427	959.026		238.88	1096.61	1153.01	1151.14	1151.14	1151.14	1151.14	1153.01	1151.14		1223.86	1094.94	1091.47	1091.47	1091.47	1091.47	1094.93	1091.47	1091.47		238.88	1178.18	1170.51	1166.2	1166.2	1166.21	1166.2	1170.51	1166.2	1166.2		238.88
238.98	956.508	1021.24	1020.67	1020.67	1020.67	1020.67	1021.24		238.78	948.724	958.899	956.734	956.735	956.735	956.734	958.899		238.78	1142.55	1151.46	1148.9	1148.9	1148.9	1148.9	1151.46	1148.9		1259.02	1094.23	1089.67	1089.67	1089.67	1089.67	1094.23	1089.67	1089.67		238.78	1193.28	1170.99	1165.63	1165.63	1165.64	1165.63	1170.97	1165.63	1165.63		238.78
238.88	1023.25	1020.73	1019.92	1019.92	1019.92	1019.92	1020.73		238.68	967.355	958.954	956.041	956.042	956.042	956.041	958.953		238.68	1170.37	1150.14	1146.67	1146.67	1146.67	1146.67	1150.14	1146.67		1213.26	1093.85	1087.87	1087.87	1087.88	1087.87	1093.84	1087.87	1087.87		238.68	1184.78	1171.69	1165.06	1165.06	1165.08	1165.06	1171.67	1165.06	1165.06		238.68
238.78	1050.67	1020.31	1019.17	1019.17	1019.17	1019.17	1020.31		238.58	993.672	959.244	955.348	955.349	955.35	955.348	959.242		238.58	1158.26	1149.12	1144.43	1144.43	1144.43	1144.43	1149.12	1144.43		1167.75	1093.86	1086.08	1086.08	1086.08	1086.08	1093.85	1086.08	1086.08		238.58	1173.34	1172.67	1164.49	1164.49	1164.52	1164.49	1172.64	1164.49	1164.49		238.58
238.68	1033.53	1020.02	1018.42	1018.42	1018.43	1018.42	1020.02		238.48	998.506	959.837	954.655	954.656	954.657	954.656	959.834		238.48	1133.47	1148.49	1142.2	1142.2	1142.2	1142.2	1148.49	1142.2		1113.97	1094.37	1084.28	1084.28	1084.29	1084.28	1094.36	1084.28	1084.28		238.48	1168.01	1173.98	1163.93	1163.93	1163.97	1163.93	1173.94	1163.93	1163.93		238.48
238.58	1016.26	1019.9	1017.68	1017.68	1017.68	1017.68	1019.89		238.38	999.34	960.814	953.963	953.963	953.966	953.963	960.81		238.38	1117.98	1148.35	1139.96	1139.96	1139.96	1139.96	1148.35	1139.96		1133.51	1095.5	1082.48	1082.48	1082.49	1082.48	1095.48	1082.48	1082.48		238.38	1197.73	1175.69	1163.36	1163.36	1163.43	1163.36	1175.62	1163.36	1163.36		238.38
238.48	1031.31	1020	1016.93	1016.93	1016.93	1016.93	1019.99		238.28	1022.23	962.282	953.27	953.271	953.274	953.27	962.276		238.28	1144.66	1148.84	1137.72	1137.72	1137.73	1137.73	1148.84	1137.73		1210.13	1097.41	1080.68	1080.68	1080.7	1080.68	1097.39	1080.68	1080.68		238.28	1216.2	1177.88	1162.79	1162.79	1162.89	1162.79	1177.78	1162.79	1162.79		238.28
238.38	1066.15	1020.39	1016.18	1016.18	1016.19	1016.18	1020.39		238.18	1026.01	964.37	952.577	952.578	952.584	952.577	964.36		238.18	1186.31	1150.14	1135.49	1135.49	1135.49	1135.49	1150.14	1135.49		1231.03	1100.28	1078.88	1078.88	1078.91	1078.88	1100.25	1078.88	1078.88		238.18	1266.6	1180.63	1162.22	1162.22	1162.38	1162.22	1180.48	1162.22	1162.22		238.18
238.28	1031.61	1021.18	1015.43	1015.43	1015.44	1015.43	1021.17		238.08	983.508	967.236	951.884	951.886	951.895	951.885	967.221		238.08	1235.75	1152.47	1133.26	1133.26	1133.26	1133.26	1152.46	1133.26		1210.46	1104.34	1077.08	1077.09	1077.13	1077.09	1104.29	1077.08	1077.08		238.08	1294.36	1184.07	1161.65	1161.65	1161.88	1161.65	1183.84	1161.65	1161.65		238.08
238.18	1021.11	1022.47	1014.68	1014.68	1014.7	1014.68	1022.46		237.98	957.62	971.08	951.191	951.194	951.209	951.193	971.058		237.98	1234.33	1156.08	1131.02	1131.02	1131.03	1131.02	1156.07	1131.02		1168.25	1109.86	1075.29	1075.29	1075.35	1075.29	1109.78	1075.29	1075.29		237.98	1277.34	1188.32	1161.08	1161.08	1161.42	1161.08	1187.98	1161.08	1161.08		237.98
238.08	1001.87	1024.42	1013.93	1013.93	1013.96	1013.93	1024.4		237.88	977.405	976.143	950.498	950.502	950.525	950.501	976.11		237.88	1252.04	1161.31	1128.78	1128.79	1128.8	1128.79	1161.29	1128.79		1132.64	1117.17	1073.49	1073.49	1073.59	1073.49	1117.06	1073.49	1073.49		237.88	1254.71	1193.53	1160.52	1160.52	1161.01	1160.52	1193.05	1160.52	1160.52		237.88
237.98	972.495	1027.22	1013.19	1013.19	1013.22	1013.19	1027.19		237.78	1021.3	982.726	949.805	949.811	949.846	949.809	982.676		237.78	1233.37	1168.56	1126.55	1126.55	1126.57	1126.55	1168.53	1126.55		1168.24	1126.69	1071.69	1071.7	1071.84	1071.69	1126.53	1071.69	1071.69		237.78	1227.23	1199.91	1159.95	1159.95	1160.66	1159.95	1199.2	1159.95	1159.95		237.78
237.88	995.997	1031.1	1012.44	1012.44	1012.48	1012.44	1031.06		237.68	1023.48	991.197	949.112	949.12	949.173	949.118	991.123		237.68	1171.7	1178.34	1124.31	1124.32	1124.35	1124.32	1178.3	1124.32		1194.94	1138.9	1069.89	1069.9	1070.11	1069.89	1138.67	1069.89	1069.89		237.68	1198.87	1207.67	1159.38	1159.38	1160.4	1159.38	1206.65	1159.38	1159.38		237.68
237.78	1093.24	1036.38	1011.69	1011.69	1011.76	1011.69	1036.31		237.58	1003.91	1002	948.419	948.429	948.51	948.428	1001.89		237.58	1100.68	1191.27	1122.08	1122.08	1122.13	1122.09	1191.2	1122.08		1251.71	1154.4	1068.09	1068.1	1068.4	1068.1	1154.08	1068.09	1068.09		237.58	1166.04	1217.08	1158.81	1158.81	1160.26	1158.81	1215.63	1158.81	1158.81		237.58
237.68	1148.7	1043.42	1010.94	1010.94	1011.04	1010.94	1043.32		237.48	978.241	1015.71	947.726	947.74	947.861	947.739	1015.55		237.48	1042.18	1208.11	1119.84	1119.85	1119.93	1119.86	1208	1119.85		1288.46	1173.93	1066.3	1066.31	1066.74	1066.3	1173.46	1066.3	1066.3		237.48	1151.15	1228.47	1158.24	1158.24	1160.29	1158.24	1226.43	1158.24	1158.24		237.48
237.58	1113.09	1052.7	1010.19	1010.2	1010.33	1010.2	1052.56		237.38	964.263	1032.98	947.034	947.051	947.23	947.052	1032.75		237.38	1013.58	1229.79	1117.61	1117.61	1117.74	1117.63	1229.63	1117.61		1277.63	1198.35	1064.5	1064.52	1065.13	1064.51	1197.68	1064.5	1064.5		237.38	1167.21	1242.23	1157.67	1157.67	1160.55	1157.67	1239.36	1157.67	1157.67		237.38
237.48	1101.59	1064.8	1009.45	1009.45	1009.64	1009.45	1064.6		237.28	1012.6	1054.67	946.341	946.364	946.625	946.368	1054.34		237.28	1039.2	1257.49	1115.37	1115.38	1115.57	1115.41	1257.25	1115.38		1244.56	1228.76	1062.7	1062.72	1063.59	1062.72	1227.82	1062.7	1062.7		237.28	1205.87	1258.82	1157.11	1157.11	1161.11	1157.11	1254.82	1157.11	1157.11		237.28
237.38	1084.45	1080.47	1008.7	1008.7	1008.97	1008.7	1080.19		237.18	1076.64	1081.82	945.648	945.678	946.057	945.687	1081.34		237.18	1113.83	1292.64	1113.14	1113.15	1113.43	1113.19	1292.29	1113.14		1189.06	1266.46	1060.9	1060.94	1062.15	1060.93	1265.14	1060.9	1060.9		237.18	1242.93	1278.8	1156.54	1156.54	1162.07	1156.54	1273.26	1156.54	1156.54		237.18
237.28	1012.71	1100.63	1007.95	1007.95	1008.34	1007.96	1100.23		237.08	1090.82	1115.67	944.955	944.995	945.537	945.012	1114.99		237.08	1207.7	1337.01	1110.9	1110.91	1111.33	1110.97	1336.49	1110.91		1164.19	1313.03	1059.1	1059.15	1060.84	1059.15	1311.19	1059.1	1059.1		237.08	1203.78	1302.8	1155.97	1155.97	1163.57	1155.97	1295.19	1155.97	1155.97		237.08
237.18	1017.54	1126.43	1007.2	1007.21	1007.74	1007.21	1125.87		236.98	1059.36	1157.8	944.262	944.315	945.085	944.344	1156.85		236.98	1243.5	1392.79	1108.67	1108.68	1109.29	1108.77	1392.03	1108.67		1182.09	1370.38	1057.3	1057.37	1059.71	1057.37	1367.85	1057.31	1057.3		236.98	1154.66	1331.58	1155.4	1155.4	1165.77	1155.4	1321.21	1155.4	1155.4		236.98
237.08	1029.29	1159.31	1006.45	1006.46	1007.2	1006.47	1158.53		236.88	1037.23	1210.09	943.569	943.638	944.723	943.686	1208.75		236.88	1275.09	1462.62	1106.43	1106.46	1107.34	1106.58	1461.54	1106.44		1214.7	1440.76	1055.51	1055.59	1058.8	1055.6	1437.29	1055.51	1055.51		236.88	1158.79	1366	1154.83	1154.83	1168.88	1154.83	1351.95	1154.83	1154.83		236.88
236.98	1052.26	1201.09	1005.7	1005.71	1006.73	1005.73	1200.02		236.78	1070.67	1274.78	942.876	942.966	944.482	943.043	1272.92		236.78	1331.53	1549.73	1104.2	1104.23	1105.49	1104.41	1548.18	1104.2		1275.54	1526.8	1053.71	1053.82	1058.19	1053.84	1522.07	1053.71	1053.71		236.78	1237.13	1406.99	1154.26	1154.26	1173.18	1154.27	1388.07	1154.26	1154.26		236.78
236.88	1097.88	1253.99	1004.95	1004.97	1006.36	1005	1252.53		236.68	1150.38	1354.46	942.183	942.3	944.4	942.418	1351.89		236.68	1397.68	1657.81	1101.96	1102.01	1103.8	1102.26	1655.62	1101.97		1340.68	1631.37	1051.91	1052.05	1057.97	1052.1	1624.97	1051.91	1051.91		236.68	1310.18	1455.49	1153.69	1153.7	1179	1153.7	1430.17	1153.69	1153.69		236.68
236.78	1148.98	1320.81	1004.21	1004.23	1006.11	1004.27	1318.83		236.58	1211.85	1451.87	941.49	941.641	944.528	941.819	1448.36		236.58	1561.47	1790.9	1099.73	1099.79	1102.32	1100.14	1787.82	1099.74		1391.34	1757.34	1050.11	1050.3	1058.25	1050.38	1748.75	1050.11	1050.11		236.58	1305.83	1512.34	1153.13	1153.13	1186.78	1153.13	1478.67	1153.13	1153.13		236.58
236.68	1273.47	1404.88	1003.46	1003.49	1006.01	1003.55	1402.2		236.48	1265.74	1569.6	940.797	940.991	944.932	941.255	1564.82		236.48	1728.34	1952.9	1097.49	1097.58	1101.11	1098.08	1948.6	1097.5		1428.44	1907.11	1048.31	1048.56	1059.17	1048.69	1895.62	1048.32	1048.31		236.48	1272.75	1578.1	1152.56	1152.56	1197.06	1152.57	1533.59	1152.56	1152.56		236.48
236.58	1376.54	1510	1002.71	1002.75	1006.13	1002.85	1506.4		236.38	1363.07	1709.11	940.105	940.353	945.694	940.737	1702.64		236.38	1906.5	2146.26	1095.26	1095.37	1100.27	1096.07	2140.3	1095.27		1595.35	2081.36	1046.51	1046.83	1060.93	1047.05	2066.09	1046.52	1046.51		236.38	1291.1	1652.72	1151.99	1151.99	1210.52	1152.01	1594.17	1151.99	1151.99		236.38
236.48	1515.21	1640.2	1001.96	1002.01	1006.5	1002.17	1635.39		236.28	1547.37	1869.32	939.412	939.729	946.922	940.281	1860.62		236.28	2038.72	2369.92	1093.02	1093.17	1099.91	1094.14	2361.74	1093.04		1823.69	2277.51	1044.71	1045.12	1063.74	1045.46	2257.33	1044.72	1044.72		236.28	1345.95	1735.17	1151.42	1151.43	1228.01	1151.45	1658.55	1151.42	1151.42		236.28
236.38	1717.08	1798.71	1001.21	1001.28	1007.22	1001.51	1792.34		236.18	1777.76	2044.06	938.719	939.124	948.749	939.907	2032.43		236.18	2175.06	2615.64	1090.79	1090.99	1100.2	1092.32	2604.47	1090.81		2049.32	2487.05	1042.92	1043.44	1067.9	1043.95	2460.51	1042.92	1042.92		236.18	1478.41	1823.03	1150.85	1150.87	1250.59	1150.9	1723.23	1150.85	1150.85		236.18
236.28	1893.44	1986.24	1000.46	1000.56	1008.36	1000.89	1977.82		236.08	2045.57	2219.46	938.026	938.54	951.347	939.641	2204.01		236.08	2334.98	2863.83	1088.55	1088.82	1101.32	1090.64	2848.68	1088.57		2253.52	2693.37	1041.12	1041.78	1073.76	1042.54	2658.64	1041.13	1041.12		236.08	1634.2	1912.38	1150.28	1150.31	1279.62	1150.35	1782.96	1150.28	1150.29		236.08
236.18	2081.72	2197.43	999.715	999.839	1010.05	1000.33	2186.35		235.98	2208.49	2372.96	937.333	937.984	954.938	939.514	2352.52		235.98	2531.33	3081.8	1086.31	1086.66	1103.53	1089.14	3061.38	1086.34		2459.42	2871.59	1039.32	1040.17	1081.8	1041.26	2826.31	1039.33	1039.32		235.98	1733.44	1998.32	1149.72	1149.75	1316.76	1149.81	1831.14	1149.72	1149.72		235.98
236.08	2248.07	2416.33	998.967	999.13	1012.43	999.839	2401.83		235.88	2254.68	2476.92	936.64	937.461	959.8	939.569	2450.01		235.88	2804.93	3228.71	1084.08	1084.54	1107.16	1087.89	3201.32	1084.11		2602.75	2993.03	1037.52	1038.6	1092.59	1040.15	2934.25	1037.54	1037.53		235.88	1792.01	2076.22	1149.15	1149.19	1364.12	1149.29	1861.05	1149.15	1149.15		235.88
235.98	2429.97	2613.3	998.218	998.432	1015.68	999.446	2594.41		235.78	2330.55	2508.95	935.947	936.979	966.292	939.86	2473.66		235.78	3140.69	3270.96	1081.84	1082.44	1112.65	1086.94	3234.42	1081.88		2770.35	3035.49	1035.72	1037.08	1106.86	1039.27	2959.43	1035.74	1035.73		235.78	1939.33	2143.92	1148.58	1148.65	1424.36	1148.79	1867.85	1148.58	1148.58		235.78
235.88	2598.86	2748.58	997.47	997.748	1020.03	999.187	2724.03		235.68	2438.6	2463.29	935.254	936.546	974.868	940.45	2417.19		235.68	3357.58	3199.79	1079.61	1080.39	1120.53	1086.39	3151.26	1079.65		2993.82	2993.77	1033.93	1035.64	1125.53	1038.68	2895.66	1033.94	1033.93		235.68	2097.4	2203.47	1148.01	1148.12	1500.78	1148.32	1850.29	1148.01	1148.01		235.68
235.78	2698.97	2787.79	996.721	997.083	1025.78	999.105	2755.99		235.58	2534.04	2354.61	934.561	936.174	986.105	941.425	2294.59		235.58	3498.97	3037.02	1077.37	1078.38	1131.53	1086.35	2972.82	1077.43		3265.51	2883.02	1032.13	1034.28	1149.76	1038.47	2756.86	1032.15	1032.14		235.58	2278.7	2261.82	1147.44	1147.6	1597.45	1147.88	1811.2	1147.44	1147.45		235.58
235.68	2756.42	2721.57	995.973	996.441	1033.28	999.26	2680.51		235.48	2594.47	2210.11	933.868	935.876	1000.73	942.887	2132.23		235.48	3454.79	2822.91	1075.14	1076.44	1146.56	1086.95	2738.31	1075.2		3386.57	2731.69	1030.33	1033.03	1180.94	1038.74	2569.92	1030.36	1030.35		235.48	2517.12	2329.79	1146.87	1147.1	1719.36	1147.51	1756.42	1146.87	1146.88		235.48
235.58	2721.64	2572.16	995.225	995.828	1043	999.727	2519.28		235.38	2564.51	2057.64	933.175	935.666	1019.62	944.963	1956.92		235.38	3343.77	2598.07	1072.9	1074.58	1166.75	1088.38	2487	1072.98		3423.01	2570.31	1028.53	1031.9	1220.75	1039.62	2363.57	1028.57	1028.56		235.38	2888.88	2420.01	1146.31	1146.64	1872.23	1147.2	1692.84	1146.31	1146.32		235.38
235.48	2602.08	2379.49	994.476	995.251	1055.47	1000.6	2311.59		235.28	2477.61	1917.75	932.482	935.562	1043.77	947.814	1788.06		235.28	3139.1	2391.87	1070.67	1072.81	1193.48	1090.83	2246.67	1070.76		3382.91	2423.11	1026.73	1030.92	1270.99	1041.28	2160.03	1026.77	1026.77		235.28	3306.31	2544.82	1145.74	1146.21	2062.18	1147	1626.61	1145.74	1145.76		235.28
235.38	2497.03	2181.52	993.728	994.719	1071.36	1002.01	2094.61		235.18	2354.22	1802.35	931.79	935.587	1074.17	951.633	1636.34		235.18	2911.46	2220.87	1068.43	1071.16	1228.2	1094.57	2032.13	1068.53		3242.06	2305.47	1024.93	1030.13	1333.29	1043.91	1972.83	1024.98	1024.99		235.18	3714.48	2713.94	1145.17	1145.85	2294.33	1146.94	1562.29	1145.17	1145.2		235.18
235.28	2357.21	2003.34	992.979	994.242	1091.35	1004.12	1892.57		235.08	2232.84	1716.25	931.097	935.764	1111.39	956.658	1505.72		235.08	2675.52	2091.59	1066.2	1069.66	1272.02	1099.92	1848.46	1066.32		3015.78	2224.45	1023.14	1029.56	1408.27	1047.78	1808.11	1023.2	1023.21		235.08	4046.91	2931.58	1144.6	1145.58	2570.02	1147.06	1502.69	1144.6	1144.65		235.08
235.18	2183.05	1857.08	992.231	993.833	1116.05	1007.11	1716.78		234.98	2084.5	1659.1	930.404	936.123	1154.88	963.183	1396.12		234.98	2438.06	2003.68	1063.96	1068.34	1324.77	1107.28	1695.03	1064.1		2760.02	2179.83	1021.34	1029.26	1494.16	1053.18	1667.06	1021.41	1021.45		234.98	4132.39	3191.75	1144.03	1145.41	2881.8	1147.41	1449.16	1144.03	1144.1		234.98
235.08	2015.44	1745.78	991.483	993.508	1145.68	1011.24	1569.8		234.88	1877.1	1626.33	929.711	936.699	1201.59	971.564	1305.6		234.88	2168.14	1951.23	1061.73	1067.24	1383.12	1117.12	1568.76	1061.89		2449.11	2164.26	1019.54	1029.27	1584.5	1060.5	1548.36	1019.62	1019.69		234.88	4070.05	3471.27	1143.46	1145.4	3205.96	1148.08	1402.12	1143.46	1143.57		234.88
234.98	1899.41	1667.05	990.734	993.285	1179.47	1016.83	1449.68		234.78	1676.14	1609.06	929.018	937.532	1244.85	982.24	1231.49		234.78	1964.31	1922.35	1059.49	1066.41	1438.54	1130.04	1465.64	1059.68		2202.18	2162.81	1017.74	1029.66	1666.41	1070.2	1449.46	1017.84	1017.95		234.78	3991.35	3724.99	1142.89	1145.59	3497.43	1149.17	1361.33	1142.9	1143.05		234.78
234.88	1758.95	1615.12	989.986	993.186	1214.84	1024.25	1352.79		234.68	1530.65	1595.23	928.325	938.67	1274.67	995.743	1171.12		234.68	1799.1	1900.08	1057.26	1065.91	1477.18	1146.76	1381.79	1057.47		1988.7	2155.24	1015.94	1030.5	1721.78	1082.85	1367.53	1016.06	1016.23		234.68	3854.88	3891.13	1142.33	1146.06	3694.74	1150.79	1326.31	1142.33	1142.55		234.68
234.78	1638.68	1581.49	989.237	993.239	1246.77	1034.01	1275.18		234.58	1420.51	1573.83	927.632	940.168	1281.75	1012.72	1122.1		234.58	1727.79	1868.33	1055.02	1065.81	1485.46	1168.13	1313.75	1055.27		1909.86	2123.42	1014.14	1031.87	1734.4	1099.13	1299.9	1014.29	1014.54		234.58	3666.37	3915.34	1141.76	1146.89	3743.91	1153.1	1296.4	1141.76	1142.08		234.58
234.68	1547.19	1556.23	988.489	993.476	1268.26	1046.69	1213.27		234.48	1361.81	1540.95	926.939	942.09	1263.37	1033.97	1082.34		234.48	1645.01	1821.27	1052.79	1066.18	1459.35	1195.25	1258.56	1053.07		1842.98	2061.29	1012.35	1033.88	1699.68	1119.92	1244.13	1012.52	1012.89		234.48	3382.77	3782.06	1141.19	1148.2	3629.73	1156.3	1270.95	1141.19	1141.64		234.48
234.58	1438.87	1530.85	987.741	993.933	1273.12	1063.05	1163.97		234.38	1314.73	1501.86	926.246	944.511	1225.51	1060.45	1050.13		234.38	1596.84	1766.71	1050.55	1067.13	1407.69	1229.42	1213.79	1050.88		1709.06	1978.2	1010.55	1036.62	1627.84	1146.26	1198.19	1010.75	1011.28		234.38	3033.34	3524.91	1140.62	1150.14	3386.01	1160.64	1249.35	1140.62	1141.26		234.38
234.48	1331.01	1502.03	986.992	994.656	1259.58	1084.02	1124.76		234.28	1258.92	1466.69	925.553	947.52	1178.41	1093.37	1024.05		234.28	1522.64	1719.11	1048.31	1068.77	1345.21	1272.26	1177.44	1048.69		1582.1	1891.96	1008.75	1040.26	1536.98	1179.44	1160.31	1008.99	1009.73		234.28	2641.56	3204.62	1140.05	1152.9	3073.52	1166.44	1231.02	1140.05	1140.95		234.28
234.38	1284.37	1472.85	986.244	995.698	1231.54	1110.73	1093.6		234.18	1213.04	1444.76	924.861	951.217	1131.02	1134.16	1002.94		234.18	1438.92	1690.98	1046.08	1071.23	1283.93	1325.72	1147.9	1046.51		1506.09	1819.42	1006.95	1044.92	1443.65	1221.03	1129.08	1007.24	1008.25		234.18	2303.18	2878.09	1139.48	1156.72	2748.98	1174.11	1215.49	1139.49	1140.74		234.18
234.28	1274.38	1450.1	985.495	997.123	1195.97	1144.63	1068.86		234.08	1190.8	1442.14	924.168	955.72	1088.47	1184.59	985.863		234.08	1378.54	1689.81	1043.84	1074.69	1230.11	1392.18	1123.86	1044.34		1472.96	1771.78	1005.15	1050.81	1358.08	1272.98	1103.31	1005.49	1006.88		234.08	2086.93	2582.11	1138.92	1161.89	2448.77	1184.15	1202.32	1138.92	1140.65		234.08
234.18	1301.73	1440.76	984.747	999.004	1159.27	1187.49	1049.22		233.98	1240.74	1462.21	923.475	961.169	1052.61	1246.81	972.051		233.98	1411.58	1719.45	1041.61	1079.32	1185.54	1474.6	1104.25	1042.18		1479.24	1754.93	1003.36	1058.12	1284.54	1337.65	1082.02	1003.75	1005.63		233.98	1855.71	2333.6	1138.35	1168.81	2189.08	1197.22	1191.15	1138.35	1140.72		233.98
234.08	1325.97	1450.07	983.999	1001.43	1125.47	1241.51	1033.66		233.88	1349.45	1507.08	922.782	967.722	1023.43	1323.38	960.884		233.88	1435.89	1782.24	1039.37	1085.36	1149.72	1576.42	1088.22	1040.02		1472.82	1771.83	1001.56	1067.12	1223.63	1417.9	1064.41	1002.02	1004.53		233.88	1677.43	2136.84	1137.78	1177.94	1973.18	1214.15	1181.68	1137.78	1141.02		233.88
233.98	1372.12	1481.79	983.25	1004.5	1096.29	1309.43	1021.32		233.78	1402.01	1578.62	922.089	975.567	1000.12	1417.34	951.852		233.78	1492.95	1880.56	1037.14	1093.07	1121.31	1701.8	1075.06	1037.88		1427.92	1824.35	999.758	1078.09	1174.18	1517.13	1049.8	1000.3	1003.64		233.78	1564.13	1989.87	1137.21	1189.87	1797.63	1235.97	1173.63	1137.21	1141.6		233.78
233.88	1393.42	1539.02	982.502	1008.34	1072.04	1394.61	1011.54		233.68	1409.3	1679.01	921.396	984.923	981.667	1532.06	944.545		233.68	1548.33	2017.32	1034.9	1102.76	1098.86	1855.36	1064.2	1035.75		1452.85	1914.46	997.96	1091.36	1134.44	1639.2	1037.66	998.593	1003		233.68	1559.03	1888.84	1136.64	1205.33	1656.73	1263.98	1166.8	1136.65	1142.56		233.68
233.78	1401.16	1625.06	981.753	1013.1	1052.28	1501.16	1003.78		233.58	1480.53	1810.71	920.703	996.04	967.111	1671.04	938.626		233.58	1745.74	2195.97	1032.67	1114.81	1081.1	2041.9	1055.2	1033.63		1577.71	2044.48	996.162	1107.34	1102.63	1788.2	1027.55	996.901	1002.67		233.58	1585.4	1830.08	1136.08	1225.23	1544.44	1299.72	1160.99	1136.08	1143.98		233.58
233.68	1494.88	1743.8	981.005	1018.94	1036.34	1633.91	997.628		233.48	1637.17	1976	920.01	1009.22	955.63	1837.36	933.821		233.48	1943.68	2419.81	1030.43	1129.65	1066.98	2265.71	1047.67	1031.53		1713.19	2216.77	994.363	1126.49	1077.18	1967.88	1019.07	995.225	1002.73		233.48	1570.52	1810.95	1135.51	1250.69	1455.28	1344.93	1156.04	1135.52	1146.03		233.48
233.58	1657.8	1899.81	980.256	1026.06	1023.54	1798.25	992.727		233.38	1795.68	2175.62	919.317	1024.8	946.566	2032.3	929.906		233.38	2182.09	2690.11	1028.2	1147.8	1055.66	2528.67	1041.32	1029.44		1861.12	2432.31	992.565	1149.34	1056.8	2180.2	1011.94	993.568	1003.29		233.38	1568.63	1829.88	1134.94	1283.09	1384.65	1401.21	1151.82	1134.95	1148.85		233.38
233.48	1896.62	2097.9	979.508	1034.7	1013.28	1999.64	988.806		233.28	1964.82	2406.83	918.624	1043.18	939.389	2253.43	926.701		233.28	2402.35	3003.45	1025.96	1169.89	1046.5	2827.63	1035.9	1027.38		2002.2	2688.49	990.767	1176.54	1040.43	2423.08	1005.89	991.933	1004.45		233.28	1550.76	1885.79	1134.37	1324.15	1328.78	1469.43	1148.21	1134.39	1152.68		233.28
233.38	2150.99	2341.48	978.76	1045.13	1005.03	2241.95	985.649		233.18	2155.7	2660.07	917.932	1064.83	933.687	2491.28	924.059		233.18	2695.3	3347.15	1023.73	1196.64	1039.01	3149.87	1031.2	1025.33		2240.6	2975.22	988.968	1208.81	1027.22	2686.62	1000.72	990.321	1006.38		233.18	1623.62	1976.62	1133.8	1375.98	1284.65	1548.27	1145.12	1133.82	1157.79		233.18
233.28	2395.54	2629.99	978.011	1057.7	998.381	2524.86	983.083		233.08	2359.98	2915.75	917.239	1090.28	929.138	2726.19	921.862		233.08	2953.74	3694.8	1021.49	1228.89	1032.8	3468.68	1027.09	1023.31		2471.59	3271.01	987.17	1246.99	1016.51	2949.11	996.26	988.737	1009.25		233.08	1821.3	2097.19	1133.23	1441.18	1249.85	1632.08	1142.46	1133.27	1164.52		233.08
233.18	2663.69	2953.74	977.263	1072.78	993.003	2838.77	980.971		232.98	2605.52	3143.5	916.546	1120.13	925.485	2927.5	920.015		232.98	3291.42	4005.11	1019.26	1267.65	1027.57	3742.17	1023.42	1021.31		2790.12	3541.51	985.372	1292.06	1007.78	3175.68	992.37	987.185	1013.29		232.98	2042.19	2237.35	1132.66	1523.01	1222.45	1709.01	1140.16	1132.71	1173.33		232.98
233.08	2924.25	3287.9	976.514	1090.84	988.63	3158.77	979.208		232.88	2928.82	3307.2	915.853	1155.05	922.531	3058.74	918.441		232.88	3715.36	4228.77	1017.02	1314.08	1023.09	3920.22	1020.1	1019.35		3242.61	3745.12	983.574	1345.09	1000.61	3323.89	988.935	985.667	1018.8		232.88	2249.8	2382.82	1132.1	1625.46	1200.91	1761.83	1138.17	1132.16	1184.77		232.88
232.98	3251.59	3589.05	975.766	1112.4	985.051	3441.19	977.709		232.78	3263.1	3378.11	915.16	1195.77	920.118	3090.62	917.079		232.78	4114.4	4326.55	1014.79	1369.5	1019.19	3962.53	1017.05	1017.41		3621.63	3848.47	981.775	1407.29	994.653	3359.24	985.862	984.19	1026.11		232.78	2352.61	2522.28	1131.53	1753.51	1184.01	1774.8	1136.43	1131.61	1199.56		232.78
232.88	3560.64	3801.06	975.018	1138.07	982.1	3629.53	976.409		232.68	3475.16	3348.85	914.467	1243.05	918.125	3015.19	915.882		232.68	4366.66	4288.71	1012.55	1435.36	1015.72	3858.12	1014.2	1015.51		3977.74	3843.41	979.977	1479.89	989.659	3272.28	983.076	982.758	1035.63		232.68	2479.92	2657.09	1130.96	1913.19	1170.78	1743.39	1134.91	1131.07	1218.56		232.68
232.78	3763.03	3876.65	974.269	1168.56	979.644	3676	975.258		232.58	3610.57	3237.8	913.774	1297.58	916.454	2850.28	914.811		232.58	4671.91	4141.17	1010.32	1513.13	1012.58	3631.55	1011.51	1013.65		4330.11	3752.42	978.179	1564.07	985.415	3084.12	980.516	981.376	1047.81		232.58	2726.45	2804.77	1130.39	2111.78	1160.44	1677.59	1133.56	1130.54	1242.82		232.58
232.68	3859.61	3803.09	973.521	1204.61	977.578	3567.25	974.219		232.48	3718.11	3079.38	913.081	1359.9	915.031	2629.85	913.836		232.48	4894.05	3932.01	1008.08	1604.28	1009.68	3329.59	1008.95	1011.83		4598.04	3616.61	976.38	1660.81	981.755	2834.66	978.135	980.053	1063.1		232.48	3116.06	2991.94	1129.82	2357.9	1152.36	1594.92	1132.35	1130.02	1273.5		232.48
232.58	3882.33	3610.71	972.772	1247.01	975.817	3332.94	973.261		232.38	3742.21	2909.05	912.388	1430.19	913.796	2389.3	912.934		232.38	4911.51	3710.63	1005.84	1709.78	1006.97	3000.73	1006.46	1010.07		4757.9	3477.33	974.582	1770.51	978.548	2564.69	975.891	978.794	1081.81		232.38	3614.75	3244.05	1129.25	2660.88	1146.06	1510.92	1131.27	1129.51	1311.68		232.38
232.48	3826.99	3354.66	972.024	1296.49	974.295	3027.59	972.364		232.28	3679.91	2752.72	911.695	1507.99	912.705	2155.03	912.088		232.28	4747.88	3513.19	1003.61	1829.83	1004.39	2681.01	1004.05	1008.35		4703.53	3363.6	972.784	1892.62	975.691	2303.95	973.756	977.608	1103.89		232.28	4054.73	3579.7	1128.69	3029.95	1141.14	1434.81	1130.29	1129.03	1357.91		232.28
232.38	3685.02	3088.53	971.275	1353.53	972.959	2704.36	971.51		232.18	3502.48	2624.1	911.002	1591.79	911.72	1942.31	911.283		232.18	4550.61	3358.83	1001.37	1962.95	1001.91	2391.08	1001.68	1006.7		4584.95	3288.85	970.986	2024.91	973.101	2069.03	971.703	976.504	1128.53		232.18	4537.34	4007.39	1128.12	3471.27	1137.29	1370.23	1129.38	1128.56	1411.25		232.18
232.28	3496.94	2848.41	970.527	1418.17	971.767	2399.36	970.688		232.08	3234.37	2526.43	910.31	1678.61	910.816	1757.42	910.509		232.08	4265.25	3251.77	999.139	2105.03	999.507	2139.32	999.357	1005.11		4317.09	3252.58	969.187	2162.74	970.716	1866.24	969.714	975.492	1153.62		232.08	5030.79	4521.26	1127.55	3982.81	1134.25	1317.41	1128.55	1128.13	1467.85		232.08
232.18	3286.28	2651.48	969.779	1489.56	970.686	2130.68	969.888		231.98	2987.58	2455.52	909.617	1763.7	909.971	1600.94	909.757		231.98	3921.9	3184.99	996.903	2248.45	997.153	1926.35	997.056	1003.6		3947.37	3243.56	967.389	2298.56	968.486	1695.6	967.773	974.584	1175.5		231.98	5436.25	5093.5	1126.98	4546.31	1131.85	1275.07	1127.76	1127.74	1519.67		231.98
232.08	3004.35	2500.72	969.03	1565.47	969.689	1903.54	969.104		231.88	2738.8	2402.57	908.924	1840.45	909.169	1470.7	909.022		231.88	3571.41	3143.57	994.668	2381.36	994.835	1749.11	994.774	1002.16		3626.43	3243.46	965.591	2421.61	966.372	1554.28	965.87	973.792	1189.5		231.88	5722.68	5665.39	1126.41	5116.49	1129.92	1241.48	1127.02	1127.4	1555.13		231.88
231.98	2719.7	2390.13	968.282	1641.82	968.757	1716.07	968.331		231.78	2460.76	2356.45	908.231	1901.12	908.4	1363.32	908.299		231.78	3293.39	3107.85	992.433	2488.78	992.543	1602.93	992.505	1000.82		3323.69	3231.55	963.793	2519.18	964.344	1438.23	963.994	973.131	1191.64		231.78	5935.49	6147.55	1125.84	5616.31	1128.36	1214.98	1126.32	1127.11	1563.7		231.78
231.88	2474.71	2308.75	967.533	1712.37	967.874	1563.55	967.566		231.68	2178.01	2306.2	907.538	1938.26	907.653	1275.32	907.585		231.68	2946.85	3057.61	990.198	2555.28	990.27	1483.03	990.247	999.581		3017.85	3190.24	961.994	2578.81	962.381	1343.43	962.139	972.618	1180.83		231.68	5960.02	6437.81	1125.28	5948.14	1127.06	1194.12	1125.64	1126.9	1542.32		231.68
231.78	2234.61	2243.18	966.785	1769.3	967.027	1440.41	966.807		231.58	1939.72	2243.35	906.845	1946.64	906.923	1203.44	906.877		231.58	2590.32	2977.24	987.962	2569.67	988.01	1384.96	987.996	998.45		2725.99	3109.55	960.196	2591.78	960.465	1266.2	960.299	972.268	1159.51		231.58	5802.26	6459.93	1124.71	6030.3	1125.97	1177.71	1124.99	1126.79	1497.71		231.58
231.68	2007.11	2180.22	966.037	1804.63	966.207	1341.45	966.051		231.48	1753.26	2163.72	906.152	1924.96	906.204	1144.83	906.174		231.48	2367.67	2859.95	985.727	2529.07	985.757	1304.84	985.75	997.441		2466.18	2988.58	958.398	2555.86	958.583	1203.33	958.471	972.104	1132.21		231.48	5525.16	6202.14	1124.14	5840.27	1125.02	1164.8	1124.36	1126.79	1441.59		231.48
231.58	1864.71	2109.57	965.288	1812.6	965.407	1262.13	965.297		231.38	1606.85	2067.94	905.459	1876.24	905.494	1097.11	905.474		231.38	2129.27	2709.11	983.492	2440.06	983.511	1239.43	983.507	996.568		2268.18	2834.22	956.599	2476.13	956.726	1152.19	956.651	972.146	1103.36		231.38	5080.46	5724.49	1123.57	5428.4	1124.18	1154.64	1123.74	1126.93	1384.45		231.38
231.48	1782.44	2025.92	964.54	1791.73	964.623	1198.64	964.546		231.28	1535.84	1960.34	904.766	1806.79	904.789	1058.28	904.776		231.28	1948.56	2535.42	981.256	2316.05	981.269	1186.01	981.266	995.845		2052.85	2657.89	954.801	2363.19	954.887	1110.58	954.837	972.421	1075.98		231.28	4481.91	5126.12	1123	4888.15	1123.42	1146.64	1123.13	1127.24	1332.55		231.28
231.38	1716.74	1929.55	963.791	1745.4	963.848	1147.89	963.795		231.18	1487.53	1847.08	904.073	1724.42	904.088	1026.7	904.08		231.18	1769.93	2352.43	979.021	2172.79	979.029	1142.39	979.028	995.289		1887.56	2472.32	953.003	2229.97	953.061	1076.72	953.028	972.957	1051.6		231.18	3882.01	4501.55	1122.43	4311.97	1122.72	1140.33	1122.53	1127.77	1288.4		231.18
231.28	1623.21	1824.87	963.043	1680.52	963.082	1107.35	963.045		231.08	1379.42	1734.26	903.38	1636.57	903.39	1001.06	903.385		231.08	1611.31	2172.35	976.786	2024.26	976.791	1106.74	976.79	994.915		1751.18	2288.7	951.205	2088.64	951.243	1049.14	951.222	973.785	1030.69		231.08	3418.76	3915.24	1121.87	3764.47	1122.06	1135.34	1121.94	1128.55	1252.19		231.08
231.18	1507.64	1718.03	962.295	1605.28	962.321	1075.02	962.296		230.98	1264.43	1626.65	902.688	1549.09	902.694	980.24	902.691		230.98	1504.85	2003.82	974.551	1880.58	974.554	1077.59	974.553	994.744		1617.05	2115.21	949.406	1948.68	949.432	1026.67	949.418	974.94	1013.1		230.98	3048.12	3399.2	1121.3	3278.79	1121.43	1131.39	1121.35	1129.65	1223.08		230.98
231.08	1390.67	1614.72	961.546	1526.99	961.564	1049.26	961.547		230.88	1193.6	1527.42	901.995	1466.06	901.999	963.355	901.997		230.88	1357.81	1851.82	972.315	1747.92	972.317	1053.73	972.317	994.796		1518.73	1956.93	947.608	1816.48	947.625	1008.34	947.616	976.462	998.445		230.88	2665.35	2962.91	1120.73	2865.68	1120.82	1128.24	1120.77	1131.12	1199.93		230.88
230.98	1274.6	1518.98	960.798	1451	960.809	1028.77	960.798		230.78	1192.38	1438.13	901.302	1389.76	901.304	949.669	901.303		230.78	1288.1	1718.24	970.08	1629.14	970.081	1034.16	970.081	995.094		1447.26	1816.17	945.81	1695.57	945.821	993.349	945.815	978.394	986.263		230.78	2347.28	2602.85	1120.16	2522.89	1120.22	1125.71	1120.19	1133.05	1181.6		230.78
230.88	1210.09	1433.09	960.049	1380.65	960.057	1012.48	960.05		230.68	1196.49	1359.23	900.609	1321.25	900.61	938.583	900.61		230.68	1264.53	1603.04	967.845	1524.99	967.846	1018.08	967.846	995.662		1394.92	1693.4	944.011	1587.45	944.018	981.068	944.015	980.783	976.121		230.68	2019.8	2310.24	1119.59	2242.65	1119.63	1123.67	1119.62	1135.53	1167.11		230.68
230.78	1143.17	1357.76	959.301	1317.51	959.306	999.553	959.301		230.58	1212.24	1290.41	899.916	1260.72	899.917	929.606	899.916		230.58	1263.54	1505.02	965.61	1434.89	965.61	1004.82	965.61	996.523		1386.31	1587.9	942.213	1492.24	942.218	970.971	942.216	983.682	967.639		230.58	1764.21	2074.84	1119.02	2015.53	1119.05	1122	1119.04	1138.68	1155.66		230.58
230.68	1124.52	1292.78	958.553	1262.03	958.556	989.298	958.553		230.48	1223.06	1230.89	899.223	1207.78	899.224	922.334	899.223		230.48	1315.43	1422.39	963.374	1357.58	963.375	993.848	963.375	997.705		1420.03	1498.26	940.415	1409.23	940.418	962.627	940.416	987.149	960.496		230.48	1628.2	1886.82	1118.45	1832.32	1118.47	1120.61	1118.47	1142.63	1146.6		230.48
230.58	1112.28	1237.33	957.804	1213.97	957.806	981.165	957.804		230.38	1216.49	1179.74	898.53	1161.83	898.53	916.438	898.53		230.38	1297.94	1353.29	961.139	1291.62	961.139	984.712	961.139	999.233		1457.73	1422.87	938.617	1337.35	938.618	955.689	938.618	991.242	954.432		230.38	1458.41	1737.75	1117.89	1684.98	1117.9	1119.44	1117.89	1147.55	1139.43		230.38
230.48	1094.19	1190.35	957.056	1172.7	957.057	974.706	957.056		230.28	1159.29	1135.94	897.837	1122.13	897.837	911.647	897.837		230.28	1272.83	1295.87	958.904	1235.49	958.904	977.05	958.904	1001.13		1462.52	1360.05	936.818	1275.37	936.819	949.874	936.819	996.025	949.236		230.28	1335.55	1620.54	1117.32	1566.7	1117.32	1118.42	1117.33	1153.63	1133.73		230.28
230.38	1070.47	1150.74	956.307	1137.47	956.308	969.568	956.307		230.18	1119.86	1098.53	897.144	1087.93	897.144	907.741	897.144		230.18	1257.28	1248.46	956.669	1187.81	956.669	970.567	956.669	1003.42		1444.16	1308.25	935.02	1222.06	935.021	944.952	935.02	1001.56	944.735		230.18	1237.74	1529.49	1116.75	1471.89	1116.75	1117.53	1116.75	1161.11	1129.2		230.18
230.28	1066.94	1117.41	955.559	1107.5	955.559	965.462	955.559		230.08	1109.6	1066.63	896.451	1058.54	896.452	904.542	896.452		230.08	1218.15	1209.59	954.433	1147.31	954.433	965.025	954.433	1006.13		1378.33	1266.05	933.222	1176.28	933.222	940.737	933.222	1007.91	940.795		230.08	1249.21	1460.05	1116.18	1396.02	1116.18	1116.73	1116.18	1170.27	1125.57		230.08
230.18	1047.9	1089.4	954.811	1082.06	954.811	962.16	954.811		229.98	1092.02	1039.44	895.759	1033.29	895.759	901.903	895.759		229.98	1175.14	1177.97	952.198	1112.9	952.198	960.226	952.198	1009.25		1264.3	1232.2	931.423	1136.97	931.424	937.078	931.424	1015.12	937.302		229.98	1285.62	1408.65	1115.61	1335.37	1115.61	1115.99	1115.62	1181.45	1122.66		229.98
230.08	1055.55	1065.89	954.062	1060.47	954.062	959.483	954.062		229.88	1035.51	1016.27	895.066	1011.63	895.066	899.707	895.066		229.88	1169.2	1152.52	949.963	1083.65	949.963	956.015	949.963	1012.78		1181.38	1205.62	929.625	1103.23	929.625	933.856	929.625	1023.23	934.168		229.88	1315.03	1372.54	1115.04	1287.01	1115.05	1115.31	1115.05	1195.05	1120.3		229.88
229.98	1030.24	1046.14	953.314	1042.17	953.314	957.287	953.314		229.78	1016.41	996.517	894.373	993.03	894.373	897.86	894.373		229.78	1173.86	1132.26	947.727	1058.74	947.727	952.265	947.727	1016.71		1158.77	1185.32	927.827	1074.26	927.827	930.974	927.827	1032.25	931.322		229.78	1301.68	1349.62	1114.48	1248.51	1114.48	1114.66	1114.48	1211.51	1118.37		229.78
229.88	992.87	1029.54	952.565	1026.65	952.565	955.458	952.565		229.68	962.442	979.674	893.68	977.069	893.68	896.285	893.68		229.68	1161.07	1116.38	945.492	1037.51	945.492	948.875	945.492	1020.99		1146.14	1170.47	926.029	1049.36	926.029	928.356	926.029	1042.14	928.703		229.68	1239.49	1338.36	1113.91	1217.93	1113.91	1114.03	1113.91	1231.35	1116.77		229.68
229.78	945.899	1015.57	951.817	1013.48	951.817	953.909	951.817		229.58	906.575	965.304	892.987	963.369	892.987	894.922	892.987		229.58	1108.79	1104.16	943.257	1019.37	943.257	945.764	943.257	1025.54		1136.15	1160.27	924.23	1027.94	924.23	925.941	924.23	1052.81	926.267		229.58	1194.07	1337.63	1113.34	1193.71	1113.34	1113.42	1113.34	1255.09	1115.43		229.58
229.68	919.525	1003.8	951.068	1002.3	951.068	952.571	951.068		229.48	883.476	953.032	892.294	951.603	892.294	893.723	892.294		229.48	1077.65	1094.92	941.022	1003.84	941.022	942.869	941.022	1030.25		1189.06	1153.95	922.432	1009.5	922.432	923.682	922.432	1064.09	923.974		229.48	1158.96	1346.57	1112.77	1174.57	1112.77	1112.83	1112.77	1283.2	1114.29		229.48
229.58	915.93	993.875	950.32	992.803	950.32	951.392	950.32		229.38	904.316	942.545	891.601	941.495	891.601	892.651	891.601		229.38	1062.85	1088.06	938.786	990.517	938.786	940.14	938.786	1034.97		1228.25	1150.74	920.634	993.597	920.634	921.541	920.634	1075.71	921.795		229.38	1139.28	1364.39	1112.2	1159.48	1112.2	1112.24	1112.2	1315.98	1113.3		229.38
229.48	942.936	985.484	949.572	984.725	949.572	950.331	949.572		229.28	911.688	933.571	890.908	932.805	890.908	891.674	890.908		229.28	1070.86	1082.98	936.551	979.042	936.551	937.537	936.551	1039.51		1205.47	1149.84	918.835	979.86	918.835	919.49	918.835	1087.29	919.705		229.28	1218.61	1390.09	1111.63	1147.61	1111.63	1111.66	1111.63	1353.31	1112.42		229.28
229.38	959.684	978.381	948.823	977.847	948.823	949.357	948.823		229.18	922.628	925.884	890.215	925.328	890.215	890.771	890.215		229.18	1074.3	1079.13	934.316	969.124	934.316	935.029	934.316	1043.61		1168.55	1150.37	917.037	967.971	917.037	917.506	917.037	1098.32	917.684		229.18	1279.37	1422.11	1111.07	1138.3	1111.07	1111.08	1111.07	1394.31	1111.62		229.18
229.28	948.692	972.352	948.075	971.979	948.075	948.448	948.075		229.08	935.379	919.292	889.522	918.891	889.522	889.923	889.522		229.08	1073.47	1075.98	932.081	960.518	932.081	932.594	932.081	1047.03		1150.12	1151.42	915.239	957.659	915.239	915.573	915.239	1108.19	915.717		229.08	1321.67	1457.8	1110.5	1130.99	1110.5	1110.51	1110.5	1436.9	1110.89		229.08
229.18	923.12	967.222	947.326	966.964	947.326	947.585	947.326		228.98	921.345	913.626	888.83	913.339	888.83	889.117	888.83		228.98	1040.87	1073.01	929.845	953.009	929.845	930.212	929.845	1049.48		1114.34	1152.08	913.441	948.689	913.441	913.677	913.441	1116.24	913.792		228.98	1334.52	1493.14	1109.93	1125.26	1109.93	1109.93	1109.93	1477.53	1110.2		228.98
229.08	930.853	962.845	946.578	962.667	946.578	946.756	946.578		228.88	892.726	908.75	888.137	908.546	888.137	888.341	888.137		228.88	969.885	1069.78	927.61	946.421	927.61	927.87	927.61	1050.7		1114.59	1151.48	911.642	940.861	911.642	911.809	911.642	1121.84	911.899		228.88	1329.51	1522.79	1109.36	1120.77	1109.36	1109.37	1109.36	1511.2	1109.55		228.88
228.98	941.483	959.096	945.83	958.974	945.83	945.951	945.83		228.78	895.138	904.542	887.444	904.397	887.444	887.588	887.444		228.78	907.062	1065.91	925.375	940.603	925.375	925.559	925.375	1050.5		1121.26	1148.89	909.844	934.004	909.844	909.96	909.844	1124.43	910.03		228.78	1282.34	1541.04	1108.79	1117.22	1108.79	1108.8	1108.79	1532.48	1108.92		228.78
228.88	958.395	955.871	945.081	955.789	945.081	945.163	945.081		228.68	911.917	900.901	886.751	900.799	886.751	886.852	886.751		228.68	904.968	1061.16	923.14	935.427	923.14	923.269	923.14	1048.75		1137.29	1143.8	908.046	927.97	908.046	908.126	908.046	1123.66	908.18		228.68	1266.36	1543.53	1108.22	1114.42	1108.22	1108.22	1108.22	1537.25	1108.31		228.68
228.78	973.319	953.084	944.333	953.029	944.333	944.388	944.333		228.58	945.729	897.741	886.058	897.67	886.058	886.129	886.058		228.58	949.022	1055.37	920.904	930.785	920.904	920.994	920.904	1045.4		1127.02	1136	906.247	922.635	906.247	906.303	906.247	1119.46	906.343		228.58	1320.94	1528.99	1107.65	1112.17	1107.65	1107.66	1107.65	1524.41	1107.71		228.58
228.68	989.163	950.661	943.584	950.624	943.584	943.621	943.584		228.48	981.811	894.987	885.365	894.937	885.365	885.414	885.365		228.48	987.131	1048.52	918.669	926.588	918.669	918.731	918.669	1040.54		1094.67	1125.57	904.449	917.89	904.449	904.487	904.449	1112.02	904.517		228.48	1349.78	1499.74	1107.09	1110.36	1107.09	1107.09	1107.09	1496.42	1107.13		228.48
228.58	999.685	948.541	942.836	948.516	942.836	942.86	942.836		228.38	961.388	892.576	884.672	892.542	884.672	884.706	884.672		228.38	1049.07	1040.69	916.434	922.757	916.434	916.477	916.434	1034.33		1100.45	1112.84	902.651	913.644	902.651	902.677	902.651	1101.78	902.699		228.38	1324.65	1460.56	1106.52	1108.88	1106.52	1106.52	1106.52	1458.17	1106.55		228.38
228.48	1002.73	946.672	942.087	946.656	942.087	942.104	942.087		228.28	944.861	890.454	883.979	890.431	883.979	884.003	883.979		228.28	1139.43	1032.05	914.198	919.23	914.198	914.228	914.198	1026.99		1090.54	1098.33	900.853	909.817	900.853	900.87	900.853	1089.31	900.886		228.28	1304.81	1416.8	1105.95	1107.64	1105.95	1105.95	1105.95	1415.09	1105.97		228.28
228.38	1020.17	945.011	941.339	945	941.339	941.35	941.339		228.18	904.221	888.576	883.286	888.56	883.286	883.302	883.286		228.18	1142.91	1022.8	911.963	915.952	911.963	911.983	911.963	1018.79		1082.4	1082.63	899.054	906.342	899.054	899.066	899.054	1075.3	899.078		228.18	1301.46	1372.87	1105.38	1106.58	1105.38	1105.38	1105.38	1371.65	1105.39		228.18
228.28	1000.9	943.521	940.591	943.515	940.591	940.597	940.591		228.08	907.323	886.903	882.593	886.892	882.593	882.604	882.593		228.08	1110.01	1013.18	909.728	912.878	909.728	909.741	909.728	1010.01		1061.82	1066.33	897.256	903.162	897.256	897.264	897.256	1060.39	897.272		228.08	1284.31	1331.67	1104.81	1105.66	1104.81	1104.81	1104.81	1330.82	1104.82		228.08
228.18	980.222	942.173	939.842	942.169	939.842	939.847	939.842		227.98	917.344	885.401	881.9	885.394	881.9	881.908	881.9		227.98	1092.69	1003.39	907.493	909.971	907.493	907.502	907.493	1000.91		1026.43	1049.94	895.458	900.23	895.458	895.463	895.458	1045.15	895.469		227.98	1296.43	1294.71	1104.24	1104.84	1104.24	1104.24	1104.24	1294.12	1104.25		227.98
228.08	950.79	940.941	939.094	940.938	939.094	939.097	939.094		227.88	944.759	884.042	881.207	884.038	881.207	881.212	881.207		227.88	1068.42	993.646	905.257	907.199	905.257	905.263	905.257	991.698		1037.15	1033.89	893.659	897.502	893.659	893.663	893.659	1030.03	893.667		227.88	1343.34	1262.5	1103.68	1104.09	1103.68	1103.68	1103.68	1262.09	1103.68		227.88
227.98	934.359	939.804	938.345	939.802	938.345	938.347	938.345		227.78	969.57	882.803	880.515	882.8	880.515	880.518	880.515		227.78	1077.68	984.082	903.022	904.538	903.022	903.026	903.022	982.563		1067.44	1018.46	891.861	894.946	891.861	891.863	891.861	1015.37	891.866		227.78	1378.1	1234.92	1103.11	1103.39	1103.11	1103.11	1103.11	1234.63	1103.11		227.78
227.88	954.269	938.745	937.597	938.744	937.597	937.598	937.597		227.68	940.008	881.664	879.822	881.662	879.822	879.824	879.822		227.68	1085.85	974.82	900.787	901.965	900.787	900.789	900.787	973.639		1131.7	1003.87	890.063	892.531	890.063	890.064	890.063	1001.4	890.066		227.68	1374.78	1211.58	1102.54	1102.74	1102.54	1102.54	1102.54	1211.38	1102.54		227.68
227.78	979.302	937.748	936.849	937.747	936.849	936.849	936.849		227.58	936.588	880.607	879.129	880.605	879.129	879.13	879.129		227.58	1090.21	965.938	898.552	899.464	898.552	898.553	898.552	965.024		1186.86	990.227	888.265	890.232	888.265	888.265	888.265	988.256	888.267		227.58	1348.93	1191.95	1101.97	1102.11	1101.97	1101.97	1101.97	1191.82	1101.97		227.58
227.68	986.269	936.802	936.1	936.802	936.1	936.101	936.1		227.48	967.432	879.618	878.436	879.617	878.436	878.437	878.436		227.48	1045.71	957.482	896.316	897.02	896.316	896.317	896.316	956.778		1167.95	977.569	886.466	888.03	886.466	886.467	886.466	976.003	886.468		227.48	1317.58	1175.52	1101.4	1101.49	1101.4	1101.4	1101.4	1175.42	1101.4		227.48
227.58	968.119	935.898	935.352	935.897	935.352	935.352	935.352		227.38	937.162	878.685	877.743	878.685	877.743	877.744	877.743		227.38	998.589	949.478	894.081	894.621	894.081	894.082	894.081	948.937		1146.52	965.898	884.668	885.906	884.668	884.668	884.668	964.658	884.669		227.38	1282.37	1161.77	1100.84	1100.89	1100.84	1100.84	1100.84	1161.71	1100.84		227.38
227.48	918.087	935.026	934.603	935.026	934.603	934.604	934.603		227.28	911.202	877.798	877.05	877.798	877.05	877.05	877.05		227.28	981.511	941.927	891.846	892.259	891.846	891.846	891.846	941.514		1078.73	955.177	882.87	883.847	882.87	882.87	882.87	954.199	882.87		227.28	1272.04	1150.28	1100.27	1100.31	1100.27	1100.27	1100.27	1150.24	1100.27		227.28
227.38	901.107	934.181	933.855	934.181	933.855	933.855	933.855		227.18	864.656	876.95	876.357	876.95	876.357	876.357	876.357		227.18	951.826	934.822	889.611	889.925	889.611	889.611	889.611	934.507		1062.75	945.354	881.072	881.84	881.072	881.072	881.072	944.585	881.072		227.18	1286.57	1140.68	1099.7	1099.72	1099.7	1099.7	1099.7	1140.65	1099.7		227.18
227.28	883.986	933.357	933.107	933.357	933.107	933.107	933.107		227.08	846.295	876.132	875.664	876.132	875.664	875.664	875.664		227.08	917.193	928.143	887.375	887.614	887.375	887.375	887.375	927.904		1090.21	936.364	879.273	879.875	879.273	879.273	879.273	935.761	879.273		227.08	1301.45	1132.64	1099.13	1099.15	1099.13	1099.13	1099.13	1132.63	1099.13		227.08
227.18	848.198	932.55	932.358	932.55	932.358	932.358	932.358		226.98	843.712	875.339	874.971	875.339	874.971	874.971	874.971		226.98	925.365	921.866	885.14	885.32	885.14	885.14	885.14	921.686		1135.09	928.135	877.475	877.945	877.475	877.475	877.475	927.665	877.475		226.98	1303.72	1125.91	1098.56	1098.57	1098.56	1098.56	1098.56	1125.9	1098.56		226.98
227.08	826.605	931.756	931.61	931.756	931.61	931.61	931.61		226.88	839.474	874.567	874.278	874.567	874.278	874.279	874.278		226.88	941.263	915.964	882.905	883.04	882.905	882.905	882.905	915.829		1153.3	920.599	875.677	876.042	875.677	875.677	875.677	920.233	875.677		226.88	1296.19	1120.26	1097.99	1098	1097.99	1097.99	1097.99	1120.25	1097.99		226.88
226.98	836.658	930.972	930.861	930.972	930.861	930.861	930.861		226.78	865.669	873.811	873.586	873.811	873.586	873.586	873.586		226.78	946.844	910.409	880.67	880.771	880.67	880.67	880.67	910.308		1126.53	913.687	873.878	874.162	873.878	873.878	873.878	913.404	873.878		226.78	1273.23	1115.51	1097.42	1097.43	1097.42	1097.42	1097.42	1115.51	1097.42		226.78
226.88	843.754	930.197	930.113	930.197	930.113	930.113	930.113		226.68	858.387	873.068	872.893	873.068	872.893	872.893	872.893		226.68	938.848	905.171	878.434	878.51	878.434	878.434	878.434	905.096		1089.79	907.337	872.08	872.299	872.08	872.08	872.08	907.118	872.08		226.68	1239.11	1111.5	1096.86	1096.86	1096.86	1096.86	1096.86	1111.5	1096.86		226.68
226.78	867.505	929.427	929.365	929.427	929.365	929.365	929.365		226.58	872.907	872.335	872.2	872.335	872.2	872.2	872.2		226.58	956.005	900.225	876.199	876.255	876.199	876.199	876.199	900.169		1064.94	901.49	870.282	870.45	870.282	870.282	870.282	901.322	870.282		226.58	1195.25	1108.12	1096.29	1096.29	1096.29	1096.29	1096.29	1108.12	1096.29		226.58
226.68	874.119	928.663	928.616	928.663	928.616	928.616	928.616		226.48	854.471	871.612	871.507	871.612	871.507	871.507	871.507		226.48	957.103	895.543	873.964	874.005	873.964	873.964	873.964	895.502		1028.76	896.092	868.484	868.612	868.484	868.484	868.484	895.963	868.484		226.48	1152.19	1105.24	1095.72	1095.72	1095.72	1095.72	1095.72	1105.24	1095.72		226.48
226.58	869.421	927.903	927.868	927.903	927.868	927.868	927.868		226.38	804.971	870.895	870.814	870.895	870.814	870.814	870.814		226.38	973.787	891.101	871.729	871.759	871.729	871.729	871.729	891.071		1000.11	891.095	866.685	866.784	866.685	866.685	866.685	890.996	866.685		226.38	1084.51	1102.79	1095.15	1095.15	1095.15	1095.15	1095.15	1102.79	1095.15		226.38
226.48	823.83	927.145	927.119	927.145	927.119	927.119	927.119		226.28	780.815	870.183	870.121	870.183	870.121	870.121	870.121		226.28	987.368	886.877	869.493	869.515	869.493	869.493	869.493	886.854		969.729	886.455	864.887	864.962	864.887	864.887	864.887	886.38	864.887		226.28	1067.65	1100.69	1094.58	1094.58	1094.58	1094.58	1094.58	1100.69	1094.58		226.28
226.38	808.273	926.39	926.371	926.39	926.371	926.371	926.371		226.18	756.156	869.475	869.428	869.475	869.428	869.428	869.428		226.18	1022.96	882.849	867.258	867.274	867.258	867.258	867.258	882.833		981.767	882.133	863.089	863.145	863.089	863.089	863.089	882.076	863.089		226.18	1119.27	1098.88	1094.01	1094.01	1094.01	1094.01	1094.01	1098.88	1094.01		226.18
226.28	781.403	925.637	925.622	925.637	925.622	925.622	925.622		226.08	756.608	868.771	868.735	868.771	868.735	868.735	868.735		226.08	1020.6	878.999	865.023	865.034	865.023	865.023	865.023	878.988		994.781	878.095	861.29	861.333	861.29	861.29	861.29	878.052	861.29		226.08	1195.74	1097.31	1093.45	1093.45	1093.45	1093.45	1093.45	1097.31	1093.45		226.08
226.18	788.56	924.884	924.874	924.884	924.874	924.874	924.874		225.98	786.181	868.07	868.042	868.07	868.042	868.042	868.042		225.98	997.962	875.31	862.787	862.796	862.787	862.787	862.787	875.302		1042.43	874.308	859.492	859.524	859.492	859.492	859.492	874.276	859.492		225.98	1244.57	1095.93	1092.88	1092.88	1092.88	1092.88	1092.88	1095.93	1092.88		225.98
226.08	811.876	924.133	924.126	924.133	924.126	924.126	924.126		225.88	812.497	867.37	867.349	867.37	867.349	867.349	867.349		225.88	1002.37	871.766	860.552	860.558	860.552	860.552	860.552	871.76		1070.03	870.747	857.694	857.718	857.694	857.694	857.694	870.723	857.694		225.88	1265.45	1094.72	1092.31	1092.31	1092.31	1092.31	1092.31	1094.72	1092.31		225.88
225.98	858.287	923.383	923.377	923.383	923.377	923.377	923.377		225.78	819.212	866.672	866.657	866.672	866.657	866.657	866.657		225.78	1016.38	868.353	858.317	858.321	858.317	858.317	858.317	868.349		1032.2	867.385	855.895	855.913	855.895	855.895	855.895	867.367	855.895		225.78	1206.39	1093.63	1091.74	1091.74	1091.74	1091.74	1091.74	1093.63	1091.74		225.78
225.88	883.089	922.633	922.629	922.633	922.629	922.629	922.629		225.68	794.921	865.975	865.964	865.975	865.964	865.964	865.964		225.68	1004.89	865.058	856.082	856.085	856.082	856.082	856.082	865.055		976.542	864.201	854.097	854.111	854.097	854.097	854.097	864.188	854.097		225.68	1121.75	1092.65	1091.17	1091.17	1091.17	1091.17	1091.17	1092.65	1091.17		225.68
225.78	904.308	921.883	921.88	921.883	921.88	921.88	921.88		225.58	814.081	865.279	865.271	865.279	865.271	865.271	865.271		225.58	1034.79	861.87	853.846	853.848	853.846	853.846	853.846	861.868		925.51	861.176	852.299	852.309	852.299	852.299	852.299	861.166	852.299		225.58	1062.55	1091.75	1090.6	1090.6	1090.6	1090.6	1090.6	1091.75	1090.6		225.58
225.68	862.28	921.134	921.132	921.134	921.132	921.132	921.132		225.48	818.85	864.584	864.578	864.584	864.578	864.578	864.578		225.48	1029.8	858.778	851.611	851.613	851.611	851.611	851.611	858.776		946.644	858.292	850.501	850.508	850.501	850.501	850.501	858.285	850.501		225.48	1041.28	1090.92	1090.04	1090.04	1090.04	1090.04	1090.04	1090.92	1090.04		225.48
225.58	800.484	920.385	920.384	920.385	920.384	920.384	920.384		225.38	806.793	863.89	863.885	863.89	863.885	863.885	863.885		225.38	1012.21	855.773	849.376	849.377	849.376	849.376	849.376	855.772		996.426	855.533	848.702	848.708	848.702	848.702	848.702	855.528	848.702		225.38	1045.69	1090.15	1089.47	1089.47	1089.47	1089.47	1089.47	1090.15	1089.47		225.38
225.48	749.314	919.636	919.635	919.636	919.635	919.635	919.635		225.28	808.405	863.196	863.192	863.196	863.192	863.192	863.192		225.28	955.861	852.846	847.14	847.141	847.14	847.14	847.14	852.845		1009.18	852.886	846.904	846.908	846.904	846.904	846.904	852.882	846.904		225.28	1032.05	1089.42	1088.9	1088.9	1088.9	1088.9	1088.9	1089.42	1088.9		225.28
225.38	768.579	918.888	918.887	918.888	918.887	918.887	918.887		225.18	783.12	862.502	862.499	862.502	862.499	862.499	862.499		225.18	912.563	849.99	844.905	844.906	844.905	844.905	844.905	849.989		1018.59	850.339	845.106	845.109	845.106	845.106	845.106	850.336	845.106		225.18	1022.71	1088.73	1088.33	1088.33	1088.33	1088.33	1088.33	1088.73	1088.33		225.18
225.28	802.154	918.139	918.138	918.139	918.138	918.138	918.138		225.08	748.894	861.808	861.806	861.808	861.806	861.806	861.806		225.08	906.02	847.198	842.67	842.67	842.67	842.67	842.67	847.197		968.299	847.879	843.308	843.31	843.308	843.308	843.308	847.877	843.308		225.08	1034.82	1088.07	1087.76	1087.76	1087.76	1087.76	1087.76	1088.07	1087.76		225.08
225.18	837.675	917.39	917.39	917.39	917.39	917.39	917.39		224.98	705.84	861.115	861.113	861.115	861.113	861.113	861.113		224.98	935.044	844.463	840.435	840.435	840.435	840.435	840.435	844.462		937.994	845.498	841.509	841.511	841.509	841.509	841.509	845.497	841.509		224.98	1070.15	1087.42	1087.19	1087.19	1087.19	1087.19	1087.19	1087.42	1087.19		224.98
225.08	848.774	916.642	916.641	916.642	916.641	916.641	916.641		224.88	688.853	860.421	860.42	860.421	860.42	860.42	860.42		224.88	978.06	841.78	838.199	838.2	838.199	838.199	838.199	841.78		944.491	843.187	839.711	839.712	839.711	839.711	839.711	843.186	839.711		224.88	1159.98	1086.8	1086.62	1086.62	1086.62	1086.62	1086.62	1086.8	1086.62		224.88
224.98	823.616	915.893	915.893	915.893	915.893	915.893	915.893		224.78	673.29	859.728	859.727	859.728	859.727	859.727	859.727		224.78	997.955	839.144	835.964	835.964	835.964	835.964	835.964	839.144		951.823	840.938	837.913	837.913	837.913	837.913	837.913	840.937	837.913		224.78	1209.5	1086.19	1086.06	1086.06	1086.06	1086.06	1086.06	1086.19	1086.06		224.78
224.88	751.347	915.145	915.145	915.145	915.145	915.145	915.145		224.68	676.278	859.035	859.034	859.035	859.034	859.034	859.034		224.68	1000.02	836.55	833.729	833.729	833.729	833.729	833.729	836.55		959.952	838.743	836.114	836.115	836.114	836.114	836.114	838.743	836.114		224.68	1174.97	1085.59	1085.49	1085.49	1085.49	1085.49	1085.49	1085.59	1085.49		224.68
224.78	726.392	914.396	914.396	914.396	914.396	914.396	914.396		224.58	701.757	858.342	858.342	858.342	858.342	858.342	858.342		224.58	968.27	833.994	831.494	831.494	831.494	831.494	831.494	833.994		915.623	836.598	834.316	834.317	834.316	834.316	834.316	836.597	834.316		224.58	1129.56	1084.99	1084.92	1084.92	1084.92	1084.92	1084.92	1084.99	1084.92		224.58
224.68	740.26	913.648	913.648	913.648	913.648	913.648	913.648		224.48	753.113	857.649	857.649	857.649	857.649	857.649	857.649		224.48	899.772	831.472	829.258	829.259	829.258	829.258	829.258	831.472		900.13	834.495	832.518	832.518	832.518	832.518	832.518	834.495	832.518		224.48	1066.87	1084.4	1084.35	1084.35	1084.35	1084.35	1084.35	1084.4	1084.35		224.48
224.58	789.9	912.899	912.899	912.899	912.899	912.899	912.899		224.38	775.636	856.956	856.956	856.956	856.956	856.956	856.956		224.38	846.784	828.981	827.023	827.023	827.023	827.023	827.023	828.981		909.517	832.43	830.72	830.72	830.72	830.72	830.72	832.43	830.72		224.38	1041.04	1083.82	1083.78	1083.78	1083.78	1083.78	1083.78	1083.82	1083.78		224.38
224.48	809.406	912.151	912.151	912.151	912.151	912.151	912.151		224.28	817.262	856.263	856.263	856.263	856.263	856.263	856.263		224.28	855.352	826.518	824.788	824.788	824.788	824.788	824.788	826.518		947.497	830.399	828.921	828.921	828.921	828.921	828.921	830.399	828.921		224.28	1062.22	1083.24	1083.21	1083.21	1083.21	1083.21	1083.21	1083.24	1083.21		224.28
224.38	810.026	911.403	911.403	911.403	911.403	911.403	911.403		224.18	825.651	855.57	855.57	855.57	855.57	855.57	855.57		224.18	882.349	824.079	822.553	822.553	822.553	822.553	822.553	824.079		963.821	828.398	827.123	827.123	827.123	827.123	827.123	828.398	827.123		224.18	1085.15	1082.67	1082.65	1082.65	1082.65	1082.65	1082.65	1082.67	1082.65		224.18
224.28	793.399	910.654	910.654	910.654	910.654	910.654	910.654		224.08	839.949	854.877	854.877	854.877	854.877	854.877	854.877		224.08	912.519	821.663	820.317	820.317	820.317	820.317	820.317	821.663		954.959	826.423	825.325	825.325	825.325	825.325	825.325	826.423	825.325		224.08	1069.82	1082.09	1082.08	1082.08	1082.08	1082.08	1082.08	1082.09	1082.08		224.08
224.18	773.385	909.906	909.906	909.906	909.906	909.906	909.906		223.98	800.623	854.184	854.184	854.184	854.184	854.184	854.184		223.98	907.421	819.267	818.082	818.082	818.082	818.082	818.082	819.267		952.352	824.471	823.526	823.526	823.526	823.526	823.526	824.471	823.526		223.98	998.833	1081.52	1081.51	1081.51	1081.51	1081.51	1081.51	1081.52	1081.51		223.98
224.08	746.411	909.157	909.157	909.157	909.157	909.157	909.157		223.88	738.278	853.491	853.491	853.491	853.491	853.491	853.491		223.88	868.601	816.889	815.847	815.847	815.847	815.847	815.847	816.889		903.175	822.539	821.728	821.728	821.728	821.728	821.728	822.539	821.728		223.88	938.942	1080.95	1080.94	1080.94	1080.94	1080.94	1080.94	1080.95	1080.94		223.88
223.98	765.555	908.409	908.409	908.409	908.409	908.409	908.409		223.78	710.768	852.798	852.798	852.798	852.798	852.798	852.798		223.78	835.293	814.527	813.612	813.612	813.612	813.612	813.612	814.527		881.075	820.625	819.93	819.93	819.93	819.93	819.93	820.625	819.93		223.78	982.085	1080.38	1080.37	1080.37	1080.37	1080.37	1080.37	1080.38	1080.37		223.78
223.88	773.53	907.66	907.66	907.66	907.66	907.66	907.66		223.68	728.922	852.106	852.106	852.106	852.106	852.106	852.106		223.68	869.445	812.179	811.376	811.376	811.376	811.376	811.376	812.179		911.053	818.726	818.131	818.131	818.131	818.131	818.131	818.726	818.131		223.68	1054.54	1079.81	1079.8	1079.8	1079.8	1079.8	1079.8	1079.81	1079.8		223.68
223.78	772.762	906.912	906.912	906.912	906.912	906.912	906.912		223.58	749.354	851.413	851.413	851.413	851.413	851.413	851.413		223.58	880.248	809.845	809.141	809.141	809.141	809.141	809.141	809.845		945.355	816.841	816.333	816.333	816.333	816.333	816.333	816.841	816.333		223.58	1118.76	1079.24	1079.24	1079.24	1079.24	1079.24	1079.24	1079.24	1079.24		223.58
223.68	728.261	906.164	906.164	906.164	906.164	906.164	906.164		223.48	789.16	850.72	850.72	850.72	850.72	850.72	850.72		223.48	877.559	807.522	806.906	806.906	806.906	806.906	806.906	807.522		990.729	814.968	814.535	814.535	814.535	814.535	814.535	814.968	814.535		223.48	1108.52	1078.67	1078.67	1078.67	1078.67	1078.67	1078.67	1078.67	1078.67		223.48
223.58	705.38	905.415	905.415	905.415	905.415	905.415	905.415		223.38	799.309	850.027	850.027	850.027	850.027	850.027	850.027		223.38	884.648	805.209	804.67	804.67	804.67	804.67	804.67	805.209		994.087	813.105	812.737	812.737	812.737	812.737	812.737	813.105	812.737		223.38	1083.09	1078.1	1078.1	1078.1	1078.1	1078.1	1078.1	1078.1	1078.1		223.38
223.48	713.913	904.667	904.667	904.667	904.667	904.667	904.667		223.28	790.685	849.334	849.334	849.334	849.334	849.334	849.334		223.28	863.925	802.905	802.435	802.435	802.435	802.435	802.435	802.905		1008.58	811.251	810.938	810.938	810.938	810.938	810.938	811.251	810.938		223.28	1026.09	1077.53	1077.53	1077.53	1077.53	1077.53	1077.53	1077.53	1077.53		223.28
223.38	741.934	903.918	903.918	903.918	903.918	903.918	903.918		223.18	804.047	848.641	848.641	848.641	848.641	848.641	848.641		223.18	851.682	800.61	800.2	800.2	800.2	800.2	800.2	800.61		975.442	809.406	809.14	809.14	809.14	809.14	809.14	809.406	809.14		223.18	968.461	1076.96	1076.96	1076.96	1076.96	1076.96	1076.96	1076.96	1076.96		223.18
223.28	773.458	903.17	903.17	903.17	903.17	903.17	903.17		223.08	829.421	847.948	847.948	847.948	847.948	847.948	847.948		223.08	874.994	798.322	797.965	797.965	797.965	797.965	797.965	798.322		928.422	807.567	807.342	807.342	807.342	807.342	807.342	807.567	807.342		223.08	1001.01	1076.39	1076.39	1076.39	1076.39	1076.39	1076.39	1076.39	1076.39		223.08
223.18	802.657	902.422	902.422	902.422	902.422	902.422	902.422		222.98	879.728	847.255	847.255	847.255	847.255	847.255	847.255		222.98	887.669	796.04	795.729	795.729	795.729	795.729	795.729	796.04		917.31	805.734	805.544	805.544	805.544	805.544	805.544	805.734	805.544		222.98	1016.16	1075.83	1075.83	1075.83	1075.83	1075.83	1075.83	1075.83	1075.83		222.98
223.08	750.188	901.673	901.673	901.673	901.673	901.673	901.673		222.88	868.845	846.562	846.562	846.562	846.562	846.562	846.562		222.88	867.665	793.764	793.494	793.494	793.494	793.494	793.494	793.764		900.378	803.906	803.745	803.745	803.745	803.745	803.745	803.906	803.745		222.88	952.832	1075.26	1075.26	1075.26	1075.26	1075.26	1075.26	1075.26	1075.26		222.88
222.98	703.444	900.925	900.925	900.925	900.925	900.925	900.925		222.78	795.967	845.869	845.869	845.869	845.869	845.869	845.869		222.78	864.868	791.492	791.259	791.259	791.259	791.259	791.259	791.492		893.544	802.082	801.947	801.947	801.947	801.947	801.947	802.082	801.947		222.78	860.629	1074.69	1074.69	1074.69	1074.69	1074.69	1074.69	1074.69	1074.69		222.78
222.88	675.64	900.177	900.177	900.177	900.177	900.177	900.177		222.68	702.633	845.176	845.176	845.176	845.176	845.176	845.176		222.68	913.682	789.226	789.024	789.024	789.024	789.024	789.024	789.226		925.542	800.262	800.149	800.149	800.149	800.149	800.149	800.262	800.149		222.68	849.881	1074.12	1074.12	1074.12	1074.12	1074.12	1074.12	1074.12	1074.12		222.68
222.78	683.279	899.428	899.428	899.428	899.428	899.428	899.428		222.58	647.594	844.484	844.484	844.484	844.484	844.484	844.484		222.58	925.655	786.963	786.788	786.788	786.788	786.788	786.788	786.963		945.867	798.446	798.351	798.351	798.351	798.351	798.351	798.446	798.351		222.58	868.341	1073.55	1073.55	1073.55	1073.55	1073.55	1073.55	1073.55	1073.55		222.58
222.68	699.483	898.68	898.68	898.68	898.68	898.68	898.68		222.48	670.256	843.791	843.791	843.791	843.791	843.791	843.791		222.48	907.902	784.704	784.553	784.553	784.553	784.553	784.553	784.704		997.604	796.632	796.552	796.552	796.552	796.552	796.552	796.632	796.552		222.48	856.837	1072.98	1072.98	1072.98	1072.98	1072.98	1072.98	1072.98	1072.98		222.48
222.58	731.611	897.931	897.931	897.931	897.931	897.931	897.931		222.38	756.162	843.098	843.098	843.098	843.098	843.098	843.098		222.38	888.863	782.448	782.318	782.318	782.318	782.318	782.318	782.448		1004.52	794.82	794.754	794.754	794.754	794.754	794.754	794.82	794.754		222.38	894.896	1072.41	1072.41	1072.41	1072.41	1072.41	1072.41	1072.41	1072.41		222.38
222.48	791.661	897.183	897.183	897.183	897.183	897.183	897.183		222.28	809.774	842.405	842.405	842.405	842.405	842.405	842.405		222.28	830.864	780.195	780.082	780.082	780.082	780.082	780.082	780.195		964.822	793.011	792.956	792.956	792.956	792.956	792.956	793.011	792.956		222.28	953.868	1071.85	1071.85	1071.85	1071.85	1071.85	1071.85	1071.85	1071.85		222.28
222.38	842.144	896.434	896.434	896.434	896.434	896.434	896.434		222.18	861.566	841.712	841.712	841.712	841.712	841.712	841.712		222.18	785.179	777.944	777.847	777.847	777.847	777.847	777.847	777.944		872.7	791.203	791.157	791.157	791.157	791.157	791.157	791.203	791.157		222.18	989.907	1071.28	1071.28	1071.28	1071.28	1071.28	1071.28	1071.28	1071.28		222.18
222.28	895.686	895.686	895.686	895.686	895.686	895.686	895.686		222.08	841.019	841.019	841.019	841.019	841.019	841.019	841.019		222.08	775.612	775.695	775.612	775.612	775.612	775.612	775.612	775.695		789.359	789.397	789.359	789.359	789.359	789.359	789.359	789.397	789.359		222.08	1070.71	1070.71	1070.71	1070.71	1070.71	1070.71	1070.71	1070.71	1070.71		222.08
[truncated: 19 more columns]

## Sheet: Figure4b
474.6	5747.33	5747.33	5747.33	5747.33	5747.33	5747.33	5747.33	5747.33	5747.33	0		475.08	4753.81	4753.81	4753.81	4753.81	4753.81	4753.81	4753.81	4753.81	4753.81		475.08	3705.22	3705.22	3705.22	3705.22	3705.22	3705.22	3705.22	3705.22	3705.22		475.08	5324.42	5324.95	5324.42	5324.42	5324.42	5324.42	5324.42	5324.49	5324.88		475.38	5076.21	5076.21	5076.21	5076.21
474.5	5821	5747.33	5747.33	5747.33	5747.33	5747.33	5747.33	5747.33	5747.33	73.6699		474.98	4653.6	4743.58	4743.58	4743.58	4743.58	4743.58	4743.58	4743.58	4743.58		474.98	3756.41	3697.51	3697.51	3697.51	3697.51	3697.51	3697.51	3697.51	3697.51		474.98	5329.42	5314.48	5313.9	5313.9	5313.9	5313.9	5313.9	5313.98	5314.41		475.28	4971.62	5065.31	5065.31	5065.31
474.4	5955.84	5746.72	5746.72	5746.72	5746.72	5746.72	5746.72	5746.72	5746.72	209.123		474.88	4562.14	4733.35	4733.35	4733.35	4733.35	4733.35	4733.35	4733.35	4733.35		474.88	3759.52	3689.8	3689.8	3689.8	3689.8	3689.8	3689.8	3689.8	3689.8		474.88	5335.46	5304.02	5303.38	5303.38	5303.38	5303.38	5303.38	5303.47	5303.93		475.18	4920.76	5054.42	5054.42	5054.42
474.3	6009.93	5744.98	5744.98	5744.98	5744.98	5744.98	5744.98	5744.98	5744.98	264.955		474.78	4500.07	4723.13	4723.13	4723.13	4723.13	4723.13	4723.13	4723.13	4723.13		474.78	3707.36	3682.09	3682.09	3682.09	3682.09	3682.09	3682.09	3682.09	3682.09		474.78	5330.2	5293.55	5292.86	5292.86	5292.86	5292.86	5292.86	5292.95	5293.46		475.08	4842.74	5043.52	5043.52	5043.52
474.2	5927.72	5742.77	5742.77	5742.77	5742.77	5742.77	5742.77	5742.77	5742.77	184.95		474.68	4572.91	4712.9	4712.9	4712.9	4712.9	4712.9	4712.9	4712.9	4712.9		474.68	3582.43	3674.38	3674.38	3674.38	3674.38	3674.38	3674.38	3674.38	3674.38		474.68	5345.3	5283.1	5282.34	5282.34	5282.34	5282.34	5282.34	5282.44	5283		474.98	4795.44	5032.63	5032.63	5032.63
474.1	6053.62	5741.23	5741.23	5741.23	5741.23	5741.23	5741.23	5741.23	5741.23	312.39		474.58	4577.13	4702.67	4702.67	4702.67	4702.67	4702.67	4702.67	4702.67	4702.67		474.58	3525.13	3666.67	3666.67	3666.67	3666.67	3666.67	3666.67	3666.67	3666.67		474.58	5285.28	5272.65	5271.82	5271.82	5271.82	5271.82	5271.82	5271.94	5272.53		474.88	4834.06	5021.73	5021.73	5021.73
474.6	5747.33	5747.6	5747.33	5747.33	5747.59	5747.35	5747.33	5747.33	5747.33	-0.27393		474.48	4540.01	4692.44	4692.44	4692.44	4692.44	4692.44	4692.44	4692.44	4692.44		474.48	3448.85	3658.96	3658.95	3658.95	3658.95	3658.95	3658.95	3658.96	3658.95		474.48	5207.91	5262.2	5261.3	5261.3	5261.3	5261.3	5261.3	5261.43	5262.08		474.78	4923.71	5010.84	5010.84	5010.84
474.5	5821	5740.64	5740.35	5740.35	5740.63	5740.37	5740.35	5740.35	5740.35	80.356		474.38	4632.93	4682.21	4682.21	4682.21	4682.21	4682.21	4682.21	4682.21	4682.21		474.38	3425.51	3651.24	3651.24	3651.24	3651.24	3651.24	3651.24	3651.24	3651.24		474.38	5116.49	5251.76	5250.78	5250.78	5250.78	5250.78	5250.78	5250.92	5251.62		474.68	4955.01	4999.94	4999.94	4999.94
474.4	5955.84	5733.69	5733.37	5733.37	5733.67	5733.39	5733.37	5733.37	5733.37	222.155		474.28	4663.45	4671.99	4671.99	4671.99	4671.99	4671.99	4671.99	4671.99	4671.99		474.28	3458.29	3643.53	3643.53	3643.53	3643.53	3643.53	3643.53	3643.53	3643.53		474.28	5187.21	5241.32	5240.27	5240.27	5240.27	5240.27	5240.27	5240.41	5241.18		474.58	4950.64	4989.05	4989.05	4989.05
474.3	6009.93	5726.73	5726.4	5726.4	5726.7	5726.42	5726.4	5726.4	5726.4	283.204		474.18	4651.1	4661.76	4661.76	4661.76	4661.76	4661.76	4661.76	4661.76	4661.76		474.18	3467.7	3635.82	3635.82	3635.82	3635.82	3635.82	3635.82	3635.82	3635.82		474.18	5374.75	5230.9	5229.75	5229.75	5229.75	5229.75	5229.75	5229.91	5230.73		474.48	4916.81	4978.15	4978.15	4978.15
474.2	5927.72	5719.77	5719.42	5719.42	5719.75	5719.44	5719.42	5719.42	5719.42	207.951		474.08	4672.2	4651.53	4651.53	4651.53	4651.53	4651.53	4651.53	4651.53	4651.53		474.08	3507.69	3628.11	3628.11	3628.11	3628.11	3628.11	3628.11	3628.11	3628.11		474.08	5490.21	5220.48	5219.23	5219.23	5219.23	5219.23	5219.23	5219.41	5220.3		474.38	4965.78	4967.26	4967.26	4967.26
474.1	6053.62	5712.81	5712.44	5712.44	5712.79	5712.47	5712.44	5712.44	5712.44	340.807		473.98	4672.1	4641.3	4641.3	4641.3	4641.3	4641.3	4641.3	4641.3	4641.3		473.98	3450.67	3620.4	3620.4	3620.4	3620.4	3620.4	3620.4	3620.4	3620.4		473.98	5536.47	5210.07	5208.71	5208.71	5208.71	5208.71	5208.71	5208.9	5209.87		474.28	4926.12	4956.36	4956.36	4956.36
474	6008.82	5705.86	5705.46	5705.46	5705.83	5705.49	5705.46	5705.46	5705.46	302.96		473.88	4681.39	4631.07	4631.07	4631.07	4631.07	4631.07	4631.07	4631.07	4631.07		473.88	3385.99	3612.69	3612.69	3612.69	3612.69	3612.69	3612.69	3612.69	3612.69		473.88	5508.36	5199.67	5198.19	5198.19	5198.19	5198.19	5198.19	5198.4	5199.45		474.18	4921.13	4945.46	4945.46	4945.46
473.9	5985.99	5698.91	5698.48	5698.48	5698.88	5698.51	5698.48	5698.48	5698.48	287.084		473.78	4542.52	4620.85	4620.85	4620.85	4620.85	4620.85	4620.85	4620.85	4620.85		473.78	3354.05	3604.98	3604.98	3604.98	3604.98	3604.98	3604.98	3604.98	3604.98		473.78	5383.49	5189.27	5187.67	5187.67	5187.67	5187.67	5187.67	5187.91	5189.04		474.08	4837	4934.57	4934.57	4934.57
473.8	5953.46	5691.96	5691.5	5691.5	5691.92	5691.54	5691.5	5691.5	5691.5	261.504		473.68	4563.24	4610.62	4610.62	4610.62	4610.62	4610.62	4610.62	4610.62	4610.62		473.68	3308.8	3597.27	3597.27	3597.27	3597.27	3597.27	3597.27	3597.27	3597.27		473.68	5274.93	5178.89	5177.15	5177.15	5177.15	5177.15	5177.15	5177.41	5178.63		473.98	4731.53	4923.67	4923.67	4923.67
473.7	5996.69	5685.01	5684.53	5684.53	5684.97	5684.56	5684.53	5684.53	5684.53	311.684		473.58	4608.01	4600.39	4600.39	4600.39	4600.39	4600.39	4600.39	4600.39	4600.39		473.58	3298.62	3589.56	3589.56	3589.56	3589.56	3589.56	3589.56	3589.56	3589.56		473.58	5246.41	5168.52	5166.63	5166.63	5166.63	5166.63	5166.63	5166.92	5168.23		473.88	4715.22	4912.78	4912.78	4912.78
473.6	5895.08	5678.06	5677.55	5677.55	5678.02	5677.59	5677.55	5677.55	5677.55	217.022		473.48	4604.66	4590.16	4590.16	4590.16	4590.16	4590.16	4590.16	4590.16	4590.16		473.48	3231.47	3581.85	3581.85	3581.85	3581.85	3581.85	3581.85	3581.85	3581.85		473.48	5317.61	5158.16	5156.11	5156.11	5156.11	5156.11	5156.11	5156.42	5157.85		473.78	4786.39	4901.88	4901.88	4901.88
473.5	5872.07	5671.11	5670.57	5670.57	5671.06	5670.62	5670.57	5670.57	5670.57	200.957		473.38	4673.82	4579.94	4579.94	4579.94	4579.94	4579.94	4579.94	4579.94	4579.94		473.38	3251.62	3574.14	3574.14	3574.14	3574.14	3574.14	3574.14	3574.14	3574.14		473.38	5388.02	5147.81	5145.59	5145.59	5145.59	5145.59	5145.59	5145.94	5147.47		473.68	4890.32	4890.99	4890.99	4890.99
473.4	5917.52	5664.17	5663.59	5663.59	5664.12	5663.64	5663.59	5663.59	5663.59	253.351		473.28	4743.14	4569.71	4569.71	4569.71	4569.71	4569.71	4569.71	4569.71	4569.71		473.28	3344.24	3566.43	3566.43	3566.43	3566.43	3566.43	3566.43	3566.43	3566.43		473.28	5329.32	5137.48	5135.07	5135.07	5135.07	5135.07	5135.07	5135.45	5137.1		473.58	5072.61	4880.09	4880.09	4880.09
473.3	5995.22	5657.23	5656.61	5656.61	5657.17	5656.67	5656.61	5656.61	5656.61	337.993		473.18	4747.62	4559.48	4559.48	4559.48	4559.48	4559.48	4559.48	4559.48	4559.48		473.18	3330.49	3558.72	3558.71	3558.71	3558.71	3558.71	3558.71	3558.72	3558.72		473.18	5359.15	5127.16	5124.55	5124.55	5124.55	5124.55	5124.55	5124.96	5126.75		473.48	5059.47	4869.2	4869.2	4869.2
473.2	5940.13	5650.29	5649.63	5649.63	5650.22	5649.7	5649.63	5649.63	5649.63	289.842		473.08	4719.17	4549.25	4549.25	4549.25	4549.25	4549.25	4549.25	4549.25	4549.25		473.08	3378.37	3551.01	3551	3551	3551	3551	3551	3551.01	3551		473.08	5281.86	5116.85	5114.03	5114.03	5114.03	5114.03	5114.03	5114.48	5116.41		473.38	5100.58	4858.3	4858.3	4858.3
473.1	5779.48	5643.35	5642.66	5642.66	5643.28	5642.73	5642.66	5642.66	5642.66	136.129		472.98	4638.99	4539.02	4539.02	4539.02	4539.02	4539.02	4539.02	4539.02	4539.03		472.98	3345.24	3543.3	3543.29	3543.29	3543.29	3543.29	3543.29	3543.3	3543.29		472.98	5170.35	5106.57	5103.51	5103.51	5103.51	5103.51	5103.52	5104.01	5106.08		473.28	5176.85	4847.4	4847.4	4847.4
473	5748.4	5636.42	5635.68	5635.68	5636.34	5635.76	5635.68	5635.68	5635.68	111.983		472.88	4668.93	4528.8	4528.8	4528.8	4528.8	4528.8	4528.8	4528.8	4528.8		472.88	3285.03	3535.59	3535.58	3535.58	3535.58	3535.58	3535.58	3535.59	3535.58		472.88	5154.05	5096.3	5092.99	5092.99	5092.99	5092.99	5092.99	5093.53	5095.76		473.18	5192.23	4836.51	4836.51	4836.51
472.9	5918.5	5629.48	5628.7	5628.7	5629.4	5628.79	5628.7	5628.7	5628.7	289.015		472.78	4797.79	4518.57	4518.57	4518.57	4518.57	4518.57	4518.57	4518.57	4518.57		472.78	3288.2	3527.88	3527.87	3527.87	3527.87	3527.87	3527.87	3527.88	3527.87		472.78	5156.88	5086.05	5082.48	5082.48	5082.48	5082.48	5082.48	5083.06	5085.46		473.08	5216.35	4825.61	4825.61	4825.61
472.8	5961.73	5622.56	5621.72	5621.72	5622.46	5621.82	5621.72	5621.72	5621.72	339.173		472.68	4892.22	4508.34	4508.34	4508.34	4508.34	4508.34	4508.34	4508.34	4508.34		472.68	3269.06	3520.17	3520.16	3520.16	3520.16	3520.16	3520.16	3520.17	3520.16		472.68	5147.87	5075.81	5071.96	5071.96	5071.96	5071.96	5071.96	5072.59	5075.18		472.98	5178.81	4814.72	4814.72	4814.72
472.7	5928.76	5615.63	5614.74	5614.74	5615.53	5614.85	5614.74	5614.74	5614.74	313.129		472.58	4948.62	4498.12	4498.11	4498.11	4498.11	4498.11	4498.11	4498.11	4498.12		472.58	3298.41	3512.46	3512.45	3512.45	3512.45	3512.45	3512.45	3512.46	3512.45		472.58	5198.8	5065.6	5061.44	5061.44	5061.44	5061.44	5061.44	5062.13	5064.91		472.88	5105.21	4803.82	4803.82	4803.82
472.6	5940.65	5608.71	5607.77	5607.77	5608.59	5607.88	5607.77	5607.77	5607.77	331.942		472.48	5022.13	4487.89	4487.88	4487.88	4487.88	4487.88	4487.88	4487.88	4487.89		472.48	3330.37	3504.75	3504.74	3504.74	3504.74	3504.74	3504.74	3504.75	3504.74		472.48	5229.28	5055.42	5050.92	5050.92	5050.92	5050.92	5050.92	5051.68	5054.66		472.78	5092.35	4792.93	4792.93	4792.93
472.5	5955.72	5601.79	5600.79	5600.79	5601.66	5600.91	5600.79	5600.79	5600.79	353.931		472.38	5050.73	4477.66	4477.66	4477.66	4477.66	4477.66	4477.66	4477.66	4477.66		472.38	3306.92	3497.04	3497.03	3497.03	3497.03	3497.03	3497.03	3497.04	3497.03		472.38	5310.63	5045.26	5040.4	5040.4	5040.4	5040.4	5040.4	5041.22	5044.43		472.68	5089.16	4782.03	4782.03	4782.03
472.4	5890.04	5594.87	5593.81	5593.81	5594.73	5593.95	5593.81	5593.81	5593.81	295.166		472.28	4974.05	4467.44	4467.43	4467.43	4467.43	4467.43	4467.43	4467.43	4467.44		472.28	3317.88	3489.33	3489.32	3489.32	3489.32	3489.32	3489.32	3489.33	3489.32		472.28	5310.6	5035.12	5029.88	5029.88	5029.88	5029.88	5029.88	5030.78	5034.22		472.58	5257.84	4771.14	4771.14	4771.14
472.3	5843.56	5587.96	5586.83	5586.83	5587.81	5586.98	5586.83	5586.83	5586.83	255.598		472.18	4877.38	4457.21	4457.2	4457.2	4457.2	4457.2	4457.2	4457.2	4457.21		472.18	3299.7	3481.62	3481.61	3481.61	3481.61	3481.61	3481.61	3481.62	3481.61		472.18	5299.98	5025.01	5019.36	5019.36	5019.36	5019.36	5019.36	5020.34	5024.03		472.48	5355.21	4760.25	4760.24	4760.24
472.2	5913.12	5581.06	5579.85	5579.85	5580.89	5580.02	5579.85	5579.85	5579.85	332.065		472.08	4932.38	4446.98	4446.97	4446.97	4446.97	4446.97	4446.97	4446.97	4446.98		472.08	3327.93	3473.92	3473.89	3473.89	3473.89	3473.89	3473.89	3473.91	3473.9		472.08	5295.12	5014.93	5008.84	5008.84	5008.84	5008.84	5008.84	5009.9	5013.87		472.38	5430.5	4749.35	4749.35	4749.35
472.1	5933.81	5574.15	5572.87	5572.87	5573.97	5573.06	5572.87	5572.87	5572.87	359.658		471.98	4935.89	4436.76	4436.74	4436.74	4436.74	4436.74	4436.74	4436.74	4436.76		471.98	3296.72	3466.21	3466.18	3466.18	3466.18	3466.18	3466.18	3466.2	3466.19		471.98	5254.77	5004.89	4998.32	4998.32	4998.32	4998.32	4998.32	4999.48	5003.73		472.28	5596.75	4738.46	4738.45	4738.45
472	6022.67	5567.25	5565.9	5565.9	5567.05	5566.1	5565.9	5565.9	5565.9	455.416		471.88	4827.65	4426.53	4426.52	4426.52	4426.52	4426.52	4426.52	4426.52	4426.53		471.88	3222.73	3458.5	3458.47	3458.47	3458.47	3458.47	3458.47	3458.5	3458.48		471.88	5268.51	4994.88	4987.8	4987.8	4987.8	4987.8	4987.81	4989.06	4993.61		472.18	5600.97	4727.57	4727.56	4727.56
471.9	5914.95	5560.36	5558.92	5558.92	5560.14	5559.14	5558.92	5558.92	5558.92	354.591		471.78	4894.97	4416.31	4416.29	4416.29	4416.29	4416.29	4416.29	4416.29	4416.31		471.78	3225.06	3450.8	3450.76	3450.76	3450.76	3450.76	3450.76	3450.79	3450.77		471.78	5273.19	4984.9	4977.28	4977.28	4977.28	4977.28	4977.29	4978.65	4983.53		472.08	5485.21	4716.67	4716.66	4716.66
471.8	5874.62	5553.47	5551.94	5551.94	5553.23	5552.18	5551.94	5551.94	5551.94	321.149		471.68	4980.18	4406.08	4406.06	4406.06	4406.06	4406.06	4406.06	4406.06	4406.08		471.68	3246.46	3443.09	3443.05	3443.05	3443.05	3443.05	3443.05	3443.08	3443.06		471.68	5278.8	4974.96	4966.76	4966.76	4966.76	4966.76	4966.77	4968.24	4973.48		471.98	5347.51	4705.78	4705.76	4705.76
471.7	5813.1	5546.59	5544.96	5544.96	5546.32	5545.23	5544.96	5544.96	5544.96	266.512		471.58	4899.25	4395.86	4395.83	4395.83	4395.83	4395.83	4395.83	4395.83	4395.86		471.58	3300.05	3435.39	3435.34	3435.34	3435.34	3435.34	3435.34	3435.38	3435.36		471.58	5322.02	4965.07	4956.24	4956.24	4956.24	4956.24	4956.25	4957.85	4963.45		471.88	5222.88	4694.89	4694.87	4694.87
471.6	5886.75	5539.71	5537.98	5537.98	5539.42	5538.27	5537.98	5537.98	5537.98	347.039		471.48	4879.64	4385.64	4385.6	4385.6	4385.6	4385.61	4385.6	4385.6	4385.64		471.48	3409.26	3427.69	3427.63	3427.63	3427.63	3427.63	3427.63	3427.67	3427.65		471.48	5337.5	4955.22	4945.72	4945.72	4945.72	4945.72	4945.73	4947.47	4953.47		471.78	5102.7	4684	4683.97	4683.97
471.5	5907.47	5532.84	5531	5531	5532.52	5531.32	5531	5531	5531	374.63		471.38	4950.83	4375.42	4375.38	4375.38	4375.38	4375.38	4375.38	4375.38	4375.41		471.38	3461.11	3419.99	3419.92	3419.92	3419.92	3419.92	3419.92	3419.97	3419.94		471.38	5282.96	4945.41	4935.2	4935.2	4935.2	4935.2	4935.21	4937.1	4943.51		471.68	5092.9	4673.11	4673.08	4673.08
471.4	5808.24	5525.98	5524.03	5524.03	5525.62	5524.38	5524.03	5524.03	5524.03	282.264		471.28	4968.98	4365.19	4365.15	4365.15	4365.15	4365.15	4365.15	4365.15	4365.19		471.28	3448.1	3412.29	3412.21	3412.21	3412.21	3412.21	3412.21	3412.26	3412.23		471.28	5292.57	4935.66	4924.69	4924.69	4924.69	4924.69	4924.7	4926.73	4933.6		471.58	5105.15	4662.23	4662.18	4662.18
471.3	5795.12	5519.12	5517.05	5517.05	5518.73	5517.43	5517.05	5517.05	5517.05	276.002		471.18	4920.18	4354.98	4354.92	4354.92	4354.92	4354.93	4354.92	4354.92	4354.97		471.18	3375.67	3404.59	3404.5	3404.5	3404.5	3404.5	3404.5	3404.56	3404.53		471.18	5138.34	4925.96	4914.17	4914.17	4914.17	4914.17	4914.18	4916.39	4923.73		471.48	5135.82	4651.35	4651.29	4651.29
471.2	5694.8	5512.27	5510.07	5510.07	5511.85	5510.49	5510.07	5510.07	5510.07	182.531		471.08	5024.03	4344.76	4344.69	4344.69	4344.69	4344.7	4344.69	4344.69	4344.75		471.08	3269.3	3396.89	3396.79	3396.79	3396.79	3396.79	3396.79	3396.86	3396.82		471.08	5020.4	4916.31	4903.65	4903.65	4903.65	4903.65	4903.66	4906.05	4913.9		471.38	5095.72	4640.47	4640.39	4640.39
471.1	5748.93	5505.43	5503.09	5503.09	5504.97	5503.55	5503.09	5503.09	5503.09	243.503		470.98	5053.9	4334.54	4334.47	4334.47	4334.47	4334.48	4334.47	4334.46	4334.53		470.98	3224.6	3389.2	3389.08	3389.08	3389.08	3389.08	3389.08	3389.16	3389.12		470.98	5002.79	4906.73	4893.13	4893.13	4893.13	4893.13	4893.15	4895.73	4904.11		471.28	5130.66	4629.59	4629.49	4629.49
471	5784.17	5498.59	5496.11	5496.11	5498.09	5496.61	5496.11	5496.11	5496.11	285.577		470.88	4916.09	4324.33	4324.24	4324.24	4324.24	4324.25	4324.24	4324.24	4324.32		470.88	3211.56	3381.51	3381.36	3381.36	3381.36	3381.36	3381.36	3381.46	3381.42		470.88	5123.21	4897.21	4882.61	4882.61	4882.61	4882.61	4882.63	4885.42	4894.38		471.18	5257.44	4618.72	4618.6	4618.6
470.9	5815.8	5491.77	5489.13	5489.13	5491.22	5489.68	5489.13	5489.13	5489.13	324.032		470.78	4747	4314.12	4314.01	4314.01	4314.01	4314.03	4314.01	4314.01	4314.1		470.78	3176.49	3373.82	3373.66	3373.66	3373.66	3373.66	3373.66	3373.76	3373.72		470.78	5203.4	4887.76	4872.09	4872.09	4872.09	4872.09	4872.11	4875.13	4884.7		471.08	5321.58	4607.85	4607.7	4607.7
470.8	5781.77	5484.95	5482.16	5482.16	5484.35	5482.75	5482.16	5482.16	5482.16	296.817		470.68	4691.53	4303.91	4303.78	4303.78	4303.78	4303.81	4303.78	4303.78	4303.89		470.68	3239	3366.14	3365.94	3365.94	3365.94	3365.94	3365.94	3366.07	3366.02		470.68	5241.78	4878.39	4861.57	4861.57	4861.57	4861.57	4861.6	4864.85	4875.07		470.98	5322.15	4596.99	4596.81	4596.81
470.7	5748.43	5478.15	5475.18	5475.18	5477.49	5475.83	5475.18	5475.18	5475.18	270.284		470.58	4595.91	4293.71	4293.55	4293.55	4293.55	4293.59	4293.55	4293.55	4293.68		470.58	3272.17	3358.46	3358.23	3358.23	3358.23	3358.23	3358.23	3358.37	3358.32		470.58	5258.51	4869.09	4851.05	4851.05	4851.05	4851.05	4851.09	4854.6	4865.5		470.88	5244.42	4586.14	4585.91	4585.91
470.6	5821.5	5471.35	5468.2	5468.2	5470.64	5468.91	5468.2	5468.2	5468.2	350.148		470.48	4490.94	4283.52	4283.32	4283.32	4283.32	4283.37	4283.32	4283.32	4283.47		470.48	3324.78	3350.79	3350.52	3350.52	3350.52	3350.52	3350.52	3350.68	3350.63		470.48	5205.27	4859.87	4840.53	4840.53	4840.53	4840.53	4840.58	4844.36	4855.99		470.78	4995.73	4575.29	4575.02	4575.02
470.5	5890.02	5464.57	5461.22	5461.22	5463.79	5462	5461.22	5461.22	5461.22	425.452		470.38	4400.4	4273.33	4273.1	4273.1	4273.1	4273.16	4273.1	4273.1	4273.27		470.38	3318.65	3343.12	3342.81	3342.81	3342.81	3342.81	3342.81	3342.99	3342.94		470.38	5105.19	4850.74	4830.01	4830.01	4830.01	4830.01	4830.06	4834.15	4846.55		470.68	4859.92	4564.46	4564.12	4564.12
470.4	5795.9	5457.8	5454.24	5454.24	5456.95	5455.09	5454.24	5454.24	5454.24	338.104		470.28	4362.99	4263.15	4262.87	4262.87	4262.87	4262.95	4262.87	4262.87	4263.07		470.28	3295.55	3335.46	3335.1	3335.1	3335.1	3335.1	3335.1	3335.3	3335.25		470.28	5126.2	4841.71	4819.49	4819.49	4819.49	4819.49	4819.56	4823.96	4837.18		470.58	4730.61	4553.64	4553.23	4553.23
470.3	5719.07	5451.04	5447.27	5447.27	5450.12	5448.19	5447.27	5447.27	5447.27	268.033		470.18	4278.84	4252.97	4252.64	4252.64	4252.64	4252.74	4252.64	4252.64	4252.87		470.18	3280.89	3327.8	3327.39	3327.39	3327.39	3327.39	3327.39	3327.62	3327.57		470.18	5077.71	4832.77	4808.97	4808.97	4808.97	4808.97	4809.05	4813.79	4827.88		470.48	4659.21	4542.84	4542.33	4542.33
470.2	5775.51	5444.29	5440.29	5440.29	5443.29	5441.29	5440.29	5440.29	5440.29	331.22		470.08	4300.07	4242.81	4242.41	4242.41	4242.41	4242.55	4242.41	4242.41	4242.68		470.08	3271.02	3320.16	3319.68	3319.68	3319.68	3319.68	3319.68	3319.94	3319.89		470.08	5042.8	4823.94	4798.45	4798.45	4798.45	4798.45	4798.54	4803.64	4818.67		470.38	4596.71	4532.06	4531.44	4531.44
470.1	5782.04	5437.56	5433.31	5433.31	5436.47	5434.4	5433.31	5433.31	5433.31	344.483		469.98	4311.03	4232.67	4232.19	4232.19	4232.19	4232.36	4232.19	4232.18	4232.5		469.98	3224.55	3312.52	3311.97	3311.97	3311.97	3311.97	3311.97	3312.27	3312.22		469.98	5016.79	4815.23	4787.93	4787.93	4787.93	4787.94	4788.04	4793.53	4809.53		470.28	4530.75	4521.31	4520.54	4520.54
470	5754.19	5430.84	5426.33	5426.33	5429.65	5427.51	5426.33	5426.33	5426.33	323.351		469.88	4302.54	4222.54	4221.96	4221.96	4221.96	4222.18	4221.96	4221.96	4222.32		469.88	3230.47	3304.9	3304.26	3304.26	3304.26	3304.26	3304.26	3304.6	3304.56		469.88	5065.45	4806.63	4777.41	4777.41	4777.41	4777.41	4777.54	4783.44	4800.49		470.18	4499.67	4510.58	4509.65	4509.65
469.9	5756.11	5424.14	5419.35	5419.35	5422.85	5420.64	5419.35	5419.35	5419.35	331.972		469.78	4271.9	4212.43	4211.73	4211.73	4211.73	4212.02	4211.73	4211.73	4212.14		469.78	3184.91	3297.29	3296.55	3296.55	3296.55	3296.55	3296.55	3296.93	3296.9		469.78	5070.08	4798.17	4766.9	4766.9	4766.9	4766.9	4767.04	4773.38	4791.54		470.08	4414.31	4499.88	4498.75	4498.75
469.8	5771.66	5417.45	5412.37	5412.37	5416.05	5413.77	5412.37	5412.38	5412.37	354.207		469.68	4254.62	4202.35	4201.5	4201.5	4201.5	4201.87	4201.5	4201.5	4201.98		469.68	3248.74	3289.69	3288.84	3288.84	3288.84	3288.84	3288.84	3289.27	3289.26		469.68	5079.59	4789.84	4756.38	4756.38	4756.38	4756.38	4756.55	4763.36	4782.69		469.98	4417.94	4489.23	4487.85	4487.85
[truncated: 222 more rows]
[truncated: 17 more columns]

## Sheet: Figure4c
545.08	7635.19	7635.19	7635.19	7635.19	7635.19		545.08	4715.13	4715.13	4715.13	4715.13	4715.13	4715.13		545.08	7164.07	7164.11	7164.07	7164.07	7164.11	7164.07		545.08	7635.19	7635.19	7635.19	7635.19	7635.19	7635.19		545.48	6981.15	6981.15	6981.15	6981.15	6981.15	6981.15		545.08	6409.96	6409.96	6409.96	6409.96	6409.96	6409.96		545.08	6813.75	6813.75
[truncated: 200 more rows]
[truncated: 4 more columns]

[truncated: 18 more sheets: Figure5a, Figure5b, Figure5c, Figure5d, Figure5e, Figure5f, Figure5g, Figure5h, Figure5i, Figure6a, Figure6b, Figure6c, Figure6d, Figure6e, Figure6f, Figure6g, Figure6h, Figure6i]
